# Supplementary material for: A Novel Small NPC1 Promoter Enhances AAV-Mediated Gene Therapy in Mouse Models of Niemann–Pick Type C1 Disease
Source: Cells. 2023 Jun 13;12(12):1619. doi: 10.3390/cells12121619 (PMC10296851; doi:10.3390/cells12121619)
Supplement: Supplementary file 1 [file cells-12-01619-s001.zip]

Archive with 3 entries (3 files):
- cells-2323087-supplementary.pdf
- File S1 - p-values.xlsx
- File S2 - PROMOTER SEQUENCES.pdf
