# Supplementary material for: A Novel Small NPC1 Promoter Enhances AAV-Mediated Gene Therapy in Mouse Models of Niemann–Pick Type C1 Disease
Source: Cells. 2023 Jun 13;12(12):1619. doi: 10.3390/cells12121619 (PMC10296851; doi:10.3390/cells12121619)
Supplement: Supplementary file 1 [file cells-12-01619-s001.zip › File S1 - p-values.xlsx]

## Sheet: FIGURE 1
FIGURE 1C
Number of families	1
Number of comparisons per family	55
Alpha	0.05
ONE-WAY ANOVA
Bonferroni's multiple comparisons test	Mean Diff.	95.00% CI of diff.	Below threshold?	Summary	Adjusted P Value
Control vs. SYN	-50.38	-62.4945 to -38.2655	Yes	****	<0.000001	A-B
Control vs. EFS	-21.08	-33.1945 to -8.96553	Yes	****	5.8e-05	A-C
Control vs. SYN-D	-39.29	-51.4045 to -27.1755	Yes	****	<0.000001	A-D
Control vs. NPC1	-45.66	-57.7745 to -33.5455	Yes	****	<0.000001	A-E
Control vs. PGK	-40.57	-52.6845 to -28.4555	Yes	****	<0.000001	A-F
Control vs. CBA	-25.92	-38.0345 to -13.8055	Yes	****	2e-06	A-G
Control vs. CMV	-14.77	-26.8845 to -2.65553	Yes	**	0.006442	A-H
Control vs. GAPDH	-49.76	-61.8745 to -37.6455	Yes	****	<0.000001	A-I
Control vs. SYN-S	-40.26	-52.3745 to -28.1455	Yes	****	<0.000001	A-J
Control vs. CAG	-98.78	-110.894 to -86.6655	Yes	****	<0.000001	A-K
SYN vs. EFS	29.3	17.1855 to 41.4145	Yes	****	<0.000001	B-C
SYN vs. SYN-D	11.09	-1.02447 to 23.2045	No	ns	0.109369	B-D
SYN vs. NPC1	4.72	-7.39447 to 16.8345	No	ns	>0.999999	B-E
SYN vs. PGK	9.81	-2.30447 to 21.9245	No	ns	0.28566	B-F
SYN vs. CBA	24.46	12.3455 to 36.5745	Yes	****	6e-06	B-G
SYN vs. CMV	35.61	23.4955 to 47.7245	Yes	****	<0.000001	B-H
SYN vs. GAPDH	0.62	-11.4945 to 12.7345	No	ns	>0.999999	B-I
SYN vs. SYN-S	10.12	-1.99447 to 22.2345	No	ns	0.226937	B-J
SYN vs. CAG	-48.4	-60.5145 to -36.2855	Yes	****	<0.000001	B-K
EFS vs. SYN-D	-18.21	-30.3245 to -6.09553	Yes	***	0.000471	C-D
EFS vs. NPC1	-24.58	-36.6945 to -12.4655	Yes	****	5e-06	C-E
EFS vs. PGK	-19.49	-31.6045 to -7.37553	Yes	***	0.000183	C-F
EFS vs. CBA	-4.84	-16.9545 to 7.27447	No	ns	>0.999999	C-G
EFS vs. CMV	6.31	-5.80447 to 18.4245	No	ns	>0.999999	C-H
EFS vs. GAPDH	-28.68	-40.7945 to -16.5655	Yes	****	<0.000001	C-I
EFS vs. SYN-S	-19.18	-31.2945 to -7.06553	Yes	***	0.00023	C-J
EFS vs. CAG	-77.7	-89.8145 to -65.5855	Yes	****	<0.000001	C-K
SYN-D vs. NPC1	-6.37	-18.4845 to 5.74447	No	ns	>0.999999	D-E
SYN-D vs. PGK	-1.28	-13.3945 to 10.8345	No	ns	>0.999999	D-F
SYN-D vs. CBA	13.37	1.25553 to 25.4845	Yes	*	0.018993	D-G
SYN-D vs. CMV	24.52	12.4055 to 36.6345	Yes	****	5e-06	D-H
SYN-D vs. GAPDH	-10.47	-22.5845 to 1.64447	No	ns	0.174665	D-I
SYN-D vs. SYN-S	-0.97	-13.0845 to 11.1445	No	ns	>0.999999	D-J
SYN-D vs. CAG	-59.49	-71.6045 to -47.3755	Yes	****	<0.000001	D-K
NPC1 vs. PGK	5.09	-7.02447 to 17.2045	No	ns	>0.999999	E-F
NPC1 vs. CBA	19.74	7.62553 to 31.8545	Yes	***	0.000153	E-G
NPC1 vs. CMV	30.89	18.7755 to 43.0045	Yes	****	<0.000001	E-H
NPC1 vs. GAPDH	-4.1	-16.2145 to 8.01447	No	ns	>0.999999	E-I
NPC1 vs. SYN-S	5.4	-6.71447 to 17.5145	No	ns	>0.999999	E-J
NPC1 vs. CAG	-53.12	-65.2345 to -41.0055	Yes	****	<0.000001	E-K
PGK vs. CBA	14.65	2.53553 to 26.7645	Yes	**	0.007066	F-G
PGK vs. CMV	25.8	13.6855 to 37.9145	Yes	****	2e-06	F-H
PGK vs. GAPDH	-9.19	-21.3045 to 2.92447	No	ns	0.450046	F-I
PGK vs. SYN-S	0.31	-11.8045 to 12.4245	No	ns	>0.999999	F-J
PGK vs. CAG	-58.21	-70.3245 to -46.0955	Yes	****	<0.000001	F-K
CBA vs. CMV	11.15	-0.964468 to 23.2645	No	ns	0.104498	G-H
CBA vs. GAPDH	-23.84	-35.9545 to -11.7255	Yes	****	9e-06	G-I
CBA vs. SYN-S	-14.34	-26.4545 to -2.22553	Yes	**	0.008976	G-J
CBA vs. CAG	-72.86	-84.9745 to -60.7455	Yes	****	<0.000001	G-K
CMV vs. GAPDH	-34.99	-47.1045 to -22.8755	Yes	****	<0.000001	H-I
CMV vs. SYN-S	-25.49	-37.6045 to -13.3755	Yes	****	3e-06	H-J
CMV vs. CAG	-84.01	-96.1245 to -71.8955	Yes	****	<0.000001	H-K
GAPDH vs. SYN-S	9.5	-2.61447 to 21.6145	No	ns	0.358918	I-J
GAPDH vs. CAG	-49.02	-61.1345 to -36.9055	Yes	****	<0.000001	I-K
SYN-S vs. CAG	-58.52	-70.6345 to -46.4055	Yes	****	<0.000001	J-K
Test details	Mean 1	Mean 2	Mean Diff.	SE of diff.	n1	n2	t	DF
Control vs. SYN	2.01	52.39	-50.38	3.1619	3	3	15.9335	22
Control vs. EFS	2.01	23.09	-21.08	3.1619	3	3	6.66689	22
Control vs. SYN-D	2.01	41.3	-39.29	3.1619	3	3	12.4261	22
Control vs. NPC1	2.01	47.67	-45.66	3.1619	3	3	14.4407	22
Control vs. PGK	2.01	42.58	-40.57	3.1619	3	3	12.8309	22
Control vs. CBA	2.01	27.93	-25.92	3.1619	3	3	8.19761	22
Control vs. CMV	2.01	16.78	-14.77	3.1619	3	3	4.67125	22
Control vs. GAPDH	2.01	51.77	-49.76	3.1619	3	3	15.7374	22
Control vs. SYN-S	2.01	42.27	-40.26	3.1619	3	3	12.7329	22
Control vs. CAG	2.01	100.79	-98.78	3.1619	3	3	31.2408	22
SYN vs. EFS	52.39	23.09	29.3	3.1619	3	3	9.26659	22
SYN vs. SYN-D	52.39	41.3	11.09	3.1619	3	3	3.50739	22
SYN vs. NPC1	52.39	47.67	4.72	3.1619	3	3	1.49278	22
SYN vs. PGK	52.39	42.58	9.81	3.1619	3	3	3.10257	22
SYN vs. CBA	52.39	27.93	24.46	3.1619	3	3	7.73587	22
SYN vs. CMV	52.39	16.78	35.61	3.1619	3	3	11.2622	22
SYN vs. GAPDH	52.39	51.77	0.62	3.1619	3	3	0.196085	22
SYN vs. SYN-S	52.39	42.27	10.12	3.1619	3	3	3.20061	22
SYN vs. CAG	52.39	100.79	-48.4	3.1619	3	3	15.3073	22
EFS vs. SYN-D	23.09	41.3	-18.21	3.1619	3	3	5.7592	22
EFS vs. NPC1	23.09	47.67	-24.58	3.1619	3	3	7.77382	22
EFS vs. PGK	23.09	42.58	-19.49	3.1619	3	3	6.16402	22
EFS vs. CBA	23.09	27.93	-4.84	3.1619	3	3	1.53073	22
EFS vs. CMV	23.09	16.78	6.31	3.1619	3	3	1.99564	22
EFS vs. GAPDH	23.09	51.77	-28.68	3.1619	3	3	9.07051	22
EFS vs. SYN-S	23.09	42.27	-19.18	3.1619	3	3	6.06598	22
EFS vs. CAG	23.09	100.79	-77.7	3.1619	3	3	24.5739	22
SYN-D vs. NPC1	41.3	47.67	-6.37	3.1619	3	3	2.01461	22
SYN-D vs. PGK	41.3	42.58	-1.28	3.1619	3	3	0.40482	22
SYN-D vs. CBA	41.3	27.93	13.37	3.1619	3	3	4.22848	22
SYN-D vs. CMV	41.3	16.78	24.52	3.1619	3	3	7.75484	22
SYN-D vs. GAPDH	41.3	51.77	-10.47	3.1619	3	3	3.31131	22
SYN-D vs. SYN-S	41.3	42.27	-0.97	3.1619	3	3	0.306778	22
SYN-D vs. CAG	41.3	100.79	-59.49	3.1619	3	3	18.8147	22
NPC1 vs. PGK	47.67	42.58	5.09	3.1619	3	3	1.60979	22
NPC1 vs. CBA	47.67	27.93	19.74	3.1619	3	3	6.24309	22
NPC1 vs. CMV	47.67	16.78	30.89	3.1619	3	3	9.76946	22
NPC1 vs. GAPDH	47.67	51.77	-4.1	3.1619	3	3	1.29669	22
NPC1 vs. SYN-S	47.67	42.27	5.4	3.1619	3	3	1.70784	22
NPC1 vs. CAG	47.67	100.79	-53.12	3.1619	3	3	16.8001	22
PGK vs. CBA	42.58	27.93	14.65	3.1619	3	3	4.6333	22
PGK vs. CMV	42.58	16.78	25.8	3.1619	3	3	8.15966	22
PGK vs. GAPDH	42.58	51.77	-9.19	3.1619	3	3	2.90648	22
PGK vs. SYN-S	42.58	42.27	0.31	3.1619	3	3	0.0980425	22
PGK vs. CAG	42.58	100.79	-58.21	3.1619	3	3	18.4098	22
CBA vs. CMV	27.93	16.78	11.15	3.1619	3	3	3.52637	22
CBA vs. GAPDH	27.93	51.77	-23.84	3.1619	3	3	7.53978	22
CBA vs. SYN-S	27.93	42.27	-14.34	3.1619	3	3	4.53525	22
CBA vs. CAG	27.93	100.79	-72.86	3.1619	3	3	23.0431	22
CMV vs. GAPDH	16.78	51.77	-34.99	3.1619	3	3	11.0661	22
CMV vs. SYN-S	16.78	42.27	-25.49	3.1619	3	3	8.06162	22
CMV vs. CAG	16.78	100.79	-84.01	3.1619	3	3	26.5695	22
GAPDH vs. SYN-S	51.77	42.27	9.5	3.1619	3	3	3.00453	22
GAPDH vs. CAG	51.77	100.79	-49.02	3.1619	3	3	15.5034	22
SYN-S vs. CAG	42.27	100.79	-58.52	3.1619	3	3	18.5079	22
FIGURE 1D
Number of families	1
Number of comparisons per family	10
Alpha	0.05
ONE-WAY ANOVA
Bonferroni's multiple comparisons test	Mean Diff.	95.00% CI of diff.	Below threshold?	Summary	Adjusted P Value
Control vs. SYN-S	-40.26	-49.7145 to -30.8055	Yes	****	<0.000001	A-B
Control vs. EFS	-21.08	-30.5345 to -11.6255	Yes	***	0.00012	A-C
Control vs. NPC1	-45.66	-55.1145 to -36.2055	Yes	****	<0.000001	A-D
Control vs. CBA	-25.92	-35.3745 to -16.4655	Yes	****	1.9e-05	A-E
SYN-S vs. EFS	19.18	9.72546 to 28.6345	Yes	***	0.000271	B-C
SYN-S vs. NPC1	-5.4	-14.8545 to 4.05454	No	ns	0.680147	B-D
SYN-S vs. CBA	14.34	4.88546 to 23.7945	Yes	**	0.002881	B-E
EFS vs. NPC1	-24.58	-34.0345 to -15.1255	Yes	****	3e-05	C-D
EFS vs. CBA	-4.84	-14.2945 to 4.61454	No	ns	0.96636	C-E
NPC1 vs. CBA	19.74	10.2855 to 29.1945	Yes	***	0.000212	D-E
Test details	Mean 1	Mean 2	Mean Diff.	SE of diff.	n1	n2	t	DF
Control vs. SYN-S	2.01	42.27	-40.26	2.6399	3	3	15.2506	10
Control vs. EFS	2.01	23.09	-21.08	2.6399	3	3	7.98516	10
Control vs. NPC1	2.01	47.67	-45.66	2.6399	3	3	17.2961	10
Control vs. CBA	2.01	27.93	-25.92	2.6399	3	3	9.81857	10
SYN-S vs. EFS	42.27	23.09	19.18	2.6399	3	3	7.26544	10
SYN-S vs. NPC1	42.27	47.67	-5.4	2.6399	3	3	2.04553	10
SYN-S vs. CBA	42.27	27.93	14.34	2.6399	3	3	5.43203	10
EFS vs. NPC1	23.09	47.67	-24.58	2.6399	3	3	9.31097	10
EFS vs. CBA	23.09	27.93	-4.84	2.6399	3	3	1.83341	10
NPC1 vs. CBA	47.67	27.93	19.74	2.6399	3	3	7.47757	10

## Sheet: FIGURE 2
FIGURE 2A
Within each row, compare columns (simple effects within rows)
Number of families	7
Number of comparisons per family	15
Alpha	0.05
TWO-WAY ANOVA
Bonferroni's multiple comparisons test	Mean Diff.	95.00% CI of diff.	Below threshold?	Summary	Adjusted P Value
Brain
Control vs. AAV9-SYND	-177699840	-199249499 to -156150181	Yes	****	<0.0001
Control vs. AAV9-SYNS	-108033173	-129582832 to -86483514	Yes	****	<0.0001
Control vs. AAV9-GAPDH	-7659840	-29209499 to 13889819	No	ns	>0.9999
Control vs. AAV9-NPC	-73333173	-94882832 to -51783514	Yes	****	<0.0001
Control vs. AAV9-CAG	-37266507	-58816166 to -15716848	Yes	****	<0.0001
AAV9-SYND vs. AAV9-SYNS	69666667	48117008 to 91216326	Yes	****	<0.0001
AAV9-SYND vs. AAV9-GAPDH	170040000	148490341 to 191589659	Yes	****	<0.0001
AAV9-SYND vs. AAV9-NPC	104366667	82817008 to 125916326	Yes	****	<0.0001
AAV9-SYND vs. AAV9-CAG	140433333	118883674 to 161982992	Yes	****	<0.0001
AAV9-SYNS vs. AAV9-GAPDH	100373333	78823674 to 121922992	Yes	****	<0.0001
AAV9-SYNS vs. AAV9-NPC	34700000	13150341 to 56249659	Yes	****	<0.0001
AAV9-SYNS vs. AAV9-CAG	70766667	49217008 to 92316326	Yes	****	<0.0001
AAV9-GAPDH vs. AAV9-NPC	-65673333	-87222992 to -44123674	Yes	****	<0.0001
AAV9-GAPDH vs. AAV9-CAG	-29606667	-51156326 to -8057008	Yes	**	0.0012
AAV9-NPC vs. AAV9-CAG	36066667	14517008 to 57616326	Yes	****	<0.0001
Liver
Control vs. AAV9-SYND	-58380	-21608039 to 21491279	No	ns	>0.9999
Control vs. AAV9-SYNS	-240513	-21790172 to 21309146	No	ns	>0.9999
Control vs. AAV9-GAPDH	-191847	-21741506 to 21357812	No	ns	>0.9999
Control vs. AAV9-NPC	-157513	-21707172 to 21392146	No	ns	>0.9999
Control vs. AAV9-CAG	-2673180	-24222839 to 18876479	No	ns	>0.9999
AAV9-SYND vs. AAV9-SYNS	-182133	-21731792 to 21367526	No	ns	>0.9999
AAV9-SYND vs. AAV9-GAPDH	-133467	-21683126 to 21416192	No	ns	>0.9999
AAV9-SYND vs. AAV9-NPC	-99133.3	-21648792 to 21450526	No	ns	>0.9999
AAV9-SYND vs. AAV9-CAG	-2614800	-24164459 to 18934859	No	ns	>0.9999
AAV9-SYNS vs. AAV9-GAPDH	48666.7	-21500992 to 21598326	No	ns	>0.9999
AAV9-SYNS vs. AAV9-NPC	83000	-21466659 to 21632659	No	ns	>0.9999
AAV9-SYNS vs. AAV9-CAG	-2432667	-23982326 to 19116992	No	ns	>0.9999
AAV9-GAPDH vs. AAV9-NPC	34333.3	-21515326 to 21583992	No	ns	>0.9999
AAV9-GAPDH vs. AAV9-CAG	-2481333	-24030992 to 19068326	No	ns	>0.9999
AAV9-NPC vs. AAV9-CAG	-2515667	-24065326 to 19033992	No	ns	>0.9999
Spleen
Control vs. AAV9-SYND	-5886.67	-21555546 to 21543772	No	ns	>0.9999
Control vs. AAV9-SYNS	-4866.67	-21554526 to 21544792	No	ns	>0.9999
Control vs. AAV9-GAPDH	-2916.67	-21552576 to 21546742	No	ns	>0.9999
Control vs. AAV9-NPC	-11556.7	-21561216 to 21538102	No	ns	>0.9999
Control vs. AAV9-CAG	-29976.7	-21579636 to 21519682	No	ns	>0.9999
AAV9-SYND vs. AAV9-SYNS	1020	-21548639 to 21550679	No	ns	>0.9999
AAV9-SYND vs. AAV9-GAPDH	2970	-21546689 to 21552629	No	ns	>0.9999
AAV9-SYND vs. AAV9-NPC	-5670	-21555329 to 21543989	No	ns	>0.9999
AAV9-SYND vs. AAV9-CAG	-24090	-21573749 to 21525569	No	ns	>0.9999
AAV9-SYNS vs. AAV9-GAPDH	1950	-21547709 to 21551609	No	ns	>0.9999
AAV9-SYNS vs. AAV9-NPC	-6690	-21556349 to 21542969	No	ns	>0.9999
AAV9-SYNS vs. AAV9-CAG	-25110	-21574769 to 21524549	No	ns	>0.9999
AAV9-GAPDH vs. AAV9-NPC	-8640	-21558299 to 21541019	No	ns	>0.9999
AAV9-GAPDH vs. AAV9-CAG	-27060	-21576719 to 21522599	No	ns	>0.9999
AAV9-NPC vs. AAV9-CAG	-18420	-21568079 to 21531239	No	ns	>0.9999
Lung
Control vs. AAV9-SYND	-59720	-21609379 to 21489939	No	ns	>0.9999
Control vs. AAV9-SYNS	-61386.7	-21611046 to 21488272	No	ns	>0.9999
Control vs. AAV9-GAPDH	-39753.3	-21589412 to 21509906	No	ns	>0.9999
Control vs. AAV9-NPC	-90353.3	-21640012 to 21459306	No	ns	>0.9999
Control vs. AAV9-CAG	-994187	-22543846 to 20555472	No	ns	>0.9999
AAV9-SYND vs. AAV9-SYNS	-1666.67	-21551326 to 21547992	No	ns	>0.9999
AAV9-SYND vs. AAV9-GAPDH	19966.7	-21529692 to 21569626	No	ns	>0.9999
AAV9-SYND vs. AAV9-NPC	-30633.3	-21580292 to 21519026	No	ns	>0.9999
AAV9-SYND vs. AAV9-CAG	-934467	-22484126 to 20615192	No	ns	>0.9999
AAV9-SYNS vs. AAV9-GAPDH	21633.3	-21528026 to 21571292	No	ns	>0.9999
AAV9-SYNS vs. AAV9-NPC	-28966.7	-21578626 to 21520692	No	ns	>0.9999
AAV9-SYNS vs. AAV9-CAG	-932800	-22482459 to 20616859	No	ns	>0.9999
AAV9-GAPDH vs. AAV9-NPC	-50600	-21600259 to 21499059	No	ns	>0.9999
AAV9-GAPDH vs. AAV9-CAG	-954433	-22504092 to 20595226	No	ns	>0.9999
AAV9-NPC vs. AAV9-CAG	-903833	-22453492 to 20645826	No	ns	>0.9999
Heart
Control vs. AAV9-SYND	-53730	-21603389 to 21495929	No	ns	>0.9999
Control vs. AAV9-SYNS	-64586.7	-21614246 to 21485072	No	ns	>0.9999
Control vs. AAV9-GAPDH	-100953	-21650612 to 21448706	No	ns	>0.9999
Control vs. AAV9-NPC	-212853	-21762512 to 21336806	No	ns	>0.9999
Control vs. AAV9-CAG	-23566520	-45116179 to -2016861	Yes	*	0.021
AAV9-SYND vs. AAV9-SYNS	-10856.7	-21560516 to 21538802	No	ns	>0.9999
AAV9-SYND vs. AAV9-GAPDH	-47223.3	-21596882 to 21502436	No	ns	>0.9999
AAV9-SYND vs. AAV9-NPC	-159123	-21708782 to 21390536	No	ns	>0.9999
AAV9-SYND vs. AAV9-CAG	-23512790	-45062449 to -1963131	Yes	*	0.0215
AAV9-SYNS vs. AAV9-GAPDH	-36366.7	-21586026 to 21513292	No	ns	>0.9999
AAV9-SYNS vs. AAV9-NPC	-148267	-21697926 to 21401392	No	ns	>0.9999
AAV9-SYNS vs. AAV9-CAG	-23501933	-45051592 to -1952274	Yes	*	0.0216
AAV9-GAPDH vs. AAV9-NPC	-111900	-21661559 to 21437759	No	ns	>0.9999
AAV9-GAPDH vs. AAV9-CAG	-23465567	-45015226 to -1915908	Yes	*	0.022
AAV9-NPC vs. AAV9-CAG	-23353667	-44903326 to -1804008	Yes	*	0.0231
Muscle
Control vs. AAV9-SYND	-67516.7	-21617176 to 21482142	No	ns	>0.9999
Control vs. AAV9-SYNS	-110850	-21660509 to 21438809	No	ns	>0.9999
Control vs. AAV9-GAPDH	-17716.7	-21567376 to 21531942	No	ns	>0.9999
Control vs. AAV9-NPC	-181183	-21730842 to 21368476	No	ns	>0.9999
Control vs. AAV9-CAG	-24233183	-45782842 to -2683524	Yes	*	0.0156
AAV9-SYND vs. AAV9-SYNS	-43333.3	-21592992 to 21506326	No	ns	>0.9999
AAV9-SYND vs. AAV9-GAPDH	49800	-21499859 to 21599459	No	ns	>0.9999
AAV9-SYND vs. AAV9-NPC	-113667	-21663326 to 21435992	No	ns	>0.9999
AAV9-SYND vs. AAV9-CAG	-24165667	-45715326 to -2616008	Yes	*	0.0161
AAV9-SYNS vs. AAV9-GAPDH	93133.3	-21456526 to 21642792	No	ns	>0.9999
AAV9-SYNS vs. AAV9-NPC	-70333.3	-21619992 to 21479326	No	ns	>0.9999
AAV9-SYNS vs. AAV9-CAG	-24122333	-45671992 to -2572674	Yes	*	0.0164
AAV9-GAPDH vs. AAV9-NPC	-163467	-21713126 to 21386192	No	ns	>0.9999
AAV9-GAPDH vs. AAV9-CAG	-24215467	-45765126 to -2665808	Yes	*	0.0157
AAV9-NPC vs. AAV9-CAG	-24052000	-45601659 to -2502341	Yes	*	0.0169
Kidney
Control vs. AAV9-SYND	-9043.33	-21558702 to 21540616	No	ns	>0.9999
Control vs. AAV9-SYNS	-28726.7	-21578386 to 21520932	No	ns	>0.9999
Control vs. AAV9-GAPDH	-4010	-21553669 to 21545649	No	ns	>0.9999
Control vs. AAV9-NPC	-15946.7	-21565606 to 21533712	No	ns	>0.9999
Control vs. AAV9-CAG	-361527	-21911186 to 21188132	No	ns	>0.9999
AAV9-SYND vs. AAV9-SYNS	-19683.3	-21569342 to 21529976	No	ns	>0.9999
AAV9-SYND vs. AAV9-GAPDH	5033.33	-21544626 to 21554692	No	ns	>0.9999
AAV9-SYND vs. AAV9-NPC	-6903.33	-21556562 to 21542756	No	ns	>0.9999
AAV9-SYND vs. AAV9-CAG	-352483	-21902142 to 21197176	No	ns	>0.9999
AAV9-SYNS vs. AAV9-GAPDH	24716.7	-21524942 to 21574376	No	ns	>0.9999
AAV9-SYNS vs. AAV9-NPC	12780	-21536879 to 21562439	No	ns	>0.9999
AAV9-SYNS vs. AAV9-CAG	-332800	-21882459 to 21216859	No	ns	>0.9999
AAV9-GAPDH vs. AAV9-NPC	-11936.7	-21561596 to 21537722	No	ns	>0.9999
AAV9-GAPDH vs. AAV9-CAG	-357517	-21907176 to 21192142	No	ns	>0.9999
AAV9-NPC vs. AAV9-CAG	-345580	-21895239 to 21204079	No	ns	>0.9999
Test details	Mean 1	Mean 2	Mean Diff.	SE of diff.	N1	N2	t	DF
Brain
Control vs. AAV9-SYND	160	177700000	-177699840	7132199	3	3	24.9152	84
Control vs. AAV9-SYNS	160	108033333	-108033173	7132199	3	3	15.1472	84
Control vs. AAV9-GAPDH	160	7660000	-7659840	7132199	3	3	1.07398	84
Control vs. AAV9-NPC	160	73333333	-73333173	7132199	3	3	10.282	84
Control vs. AAV9-CAG	160	37266667	-37266507	7132199	3	3	5.22511	84
AAV9-SYND vs. AAV9-SYNS	177700000	108033333	69666667	7132199	3	3	9.76791	84
AAV9-SYND vs. AAV9-GAPDH	177700000	7660000	170040000	7132199	3	3	23.8412	84
AAV9-SYND vs. AAV9-NPC	177700000	73333333	104366667	7132199	3	3	14.6332	84
AAV9-SYND vs. AAV9-CAG	177700000	37266667	140433333	7132199	3	3	19.69	84
AAV9-SYNS vs. AAV9-GAPDH	108033333	7660000	100373333	7132199	3	3	14.0733	84
AAV9-SYNS vs. AAV9-NPC	108033333	73333333	34700000	7132199	3	3	4.86526	84
AAV9-SYNS vs. AAV9-CAG	108033333	37266667	70766667	7132199	3	3	9.92214	84
AAV9-GAPDH vs. AAV9-NPC	7660000	73333333	-65673333	7132199	3	3	9.20801	84
AAV9-GAPDH vs. AAV9-CAG	7660000	37266667	-29606667	7132199	3	3	4.15113	84
AAV9-NPC vs. AAV9-CAG	73333333	37266667	36066667	7132199	3	3	5.05688	84
Liver
Control vs. AAV9-SYND	153.333	58533.3	-58380	7132199	3	3	0.00818541	84
Control vs. AAV9-SYNS	153.333	240667	-240513	7132199	3	3	0.0337222	84
Control vs. AAV9-GAPDH	153.333	192000	-191847	7132199	3	3	0.0268987	84
Control vs. AAV9-NPC	153.333	157667	-157513	7132199	3	3	0.0220848	84
Control vs. AAV9-CAG	153.333	2673333	-2673180	7132199	3	3	0.374804	84
AAV9-SYND vs. AAV9-SYNS	58533.3	240667	-182133	7132199	3	3	0.0255368	84
AAV9-SYND vs. AAV9-GAPDH	58533.3	192000	-133467	7132199	3	3	0.0187133	84
AAV9-SYND vs. AAV9-NPC	58533.3	157667	-99133.3	7132199	3	3	0.0138994	84
AAV9-SYND vs. AAV9-CAG	58533.3	2673333	-2614800	7132199	3	3	0.366619	84
AAV9-SYNS vs. AAV9-GAPDH	240667	192000	48666.7	7132199	3	3	0.00682351	84
AAV9-SYNS vs. AAV9-NPC	240667	157667	83000	7132199	3	3	0.0116374	84
AAV9-SYNS vs. AAV9-CAG	240667	2673333	-2432667	7132199	3	3	0.341082	84
AAV9-GAPDH vs. AAV9-NPC	192000	157667	34333.3	7132199	3	3	0.00481385	84
AAV9-GAPDH vs. AAV9-CAG	192000	2673333	-2481333	7132199	3	3	0.347906	84
AAV9-NPC vs. AAV9-CAG	157667	2673333	-2515667	7132199	3	3	0.35272	84
Spleen
Control vs. AAV9-SYND	156.667	6043.33	-5886.67	7132199	3	3	0.000825365	84
Control vs. AAV9-SYNS	156.667	5023.33	-4866.67	7132199	3	3	0.000682351	84
Control vs. AAV9-GAPDH	156.667	3073.33	-2916.67	7132199	3	3	0.000408944	84
Control vs. AAV9-NPC	156.667	11713.3	-11556.7	7132199	3	3	0.00162035	84
Control vs. AAV9-CAG	156.667	30133.3	-29976.7	7132199	3	3	0.004203	84
AAV9-SYND vs. AAV9-SYNS	6043.33	5023.33	1020	7132199	3	3	0.000143013	84
AAV9-SYND vs. AAV9-GAPDH	6043.33	3073.33	2970	7132199	3	3	0.000416421	84
AAV9-SYND vs. AAV9-NPC	6043.33	11713.3	-5670	7132199	3	3	0.000794986	84
AAV9-SYND vs. AAV9-CAG	6043.33	30133.3	-24090	7132199	3	3	0.00337764	84
AAV9-SYNS vs. AAV9-GAPDH	5023.33	3073.33	1950	7132199	3	3	0.000273408	84
AAV9-SYNS vs. AAV9-NPC	5023.33	11713.3	-6690	7132199	3	3	0.000938	84
AAV9-SYNS vs. AAV9-CAG	5023.33	30133.3	-25110	7132199	3	3	0.00352065	84
AAV9-GAPDH vs. AAV9-NPC	3073.33	11713.3	-8640	7132199	3	3	0.00121141	84
AAV9-GAPDH vs. AAV9-CAG	3073.33	30133.3	-27060	7132199	3	3	0.00379406	84
AAV9-NPC vs. AAV9-CAG	11713.3	30133.3	-18420	7132199	3	3	0.00258265	84
Lung
Control vs. AAV9-SYND	146.667	59866.7	-59720	7132199	3	3	0.00837329	84
Control vs. AAV9-SYNS	146.667	61533.3	-61386.7	7132199	3	3	0.00860698	84
Control vs. AAV9-GAPDH	146.667	39900	-39753.3	7132199	3	3	0.00557378	84
Control vs. AAV9-NPC	146.667	90500	-90353.3	7132199	3	3	0.0126684	84
Control vs. AAV9-CAG	146.667	994333	-994187	7132199	3	3	0.139394	84
AAV9-SYND vs. AAV9-SYNS	59866.7	61533.3	-1666.67	7132199	3	3	0.000233682	84
AAV9-SYND vs. AAV9-GAPDH	59866.7	39900	19966.7	7132199	3	3	0.00279951	84
AAV9-SYND vs. AAV9-NPC	59866.7	90500	-30633.3	7132199	3	3	0.00429508	84
AAV9-SYND vs. AAV9-CAG	59866.7	994333	-934467	7132199	3	3	0.131021	84
AAV9-SYNS vs. AAV9-GAPDH	61533.3	39900	21633.3	7132199	3	3	0.00303319	84
AAV9-SYNS vs. AAV9-NPC	61533.3	90500	-28966.7	7132199	3	3	0.00406139	84
AAV9-SYNS vs. AAV9-CAG	61533.3	994333	-932800	7132199	3	3	0.130787	84
AAV9-GAPDH vs. AAV9-NPC	39900	90500	-50600	7132199	3	3	0.00709459	84
AAV9-GAPDH vs. AAV9-CAG	39900	994333	-954433	7132199	3	3	0.13382	84
AAV9-NPC vs. AAV9-CAG	90500	994333	-903833	7132199	3	3	0.126726	84
Heart
Control vs. AAV9-SYND	146.667	53876.7	-53730	7132199	3	3	0.00753344	84
Control vs. AAV9-SYNS	146.667	64733.3	-64586.7	7132199	3	3	0.00905565	84
Control vs. AAV9-GAPDH	146.667	101100	-100953	7132199	3	3	0.0141546	84
Control vs. AAV9-NPC	146.667	213000	-212853	7132199	3	3	0.029844	84
Control vs. AAV9-CAG	146.667	23566667	-23566520	7132199	3	3	3.30424	84
AAV9-SYND vs. AAV9-SYNS	53876.7	64733.3	-10856.7	7132199	3	3	0.0015222	84
AAV9-SYND vs. AAV9-GAPDH	53876.7	101100	-47223.3	7132199	3	3	0.00662115	84
AAV9-SYND vs. AAV9-NPC	53876.7	213000	-159123	7132199	3	3	0.0223106	84
AAV9-SYND vs. AAV9-CAG	53876.7	23566667	-23512790	7132199	3	3	3.29671	84
AAV9-SYNS vs. AAV9-GAPDH	64733.3	101100	-36366.7	7132199	3	3	0.00509894	84
AAV9-SYNS vs. AAV9-NPC	64733.3	213000	-148267	7132199	3	3	0.0207884	84
AAV9-SYNS vs. AAV9-CAG	64733.3	23566667	-23501933	7132199	3	3	3.29519	84
AAV9-GAPDH vs. AAV9-NPC	101100	213000	-111900	7132199	3	3	0.0156894	84
AAV9-GAPDH vs. AAV9-CAG	101100	23566667	-23465567	7132199	3	3	3.29009	84
AAV9-NPC vs. AAV9-CAG	213000	23566667	-23353667	7132199	3	3	3.2744	84
Muscle
Control vs. AAV9-SYND	150	67666.7	-67516.7	7132199	3	3	0.00946646	84
Control vs. AAV9-SYNS	150	111000	-110850	7132199	3	3	0.0155422	84
Control vs. AAV9-GAPDH	150	17866.7	-17716.7	7132199	3	3	0.00248404	84
Control vs. AAV9-NPC	150	181333	-181183	7132199	3	3	0.0254036	84
Control vs. AAV9-CAG	150	24233333	-24233183	7132199	3	3	3.39772	84
AAV9-SYND vs. AAV9-SYNS	67666.7	111000	-43333.3	7132199	3	3	0.00607573	84
AAV9-SYND vs. AAV9-GAPDH	67666.7	17866.7	49800	7132199	3	3	0.00698242	84
AAV9-SYND vs. AAV9-NPC	67666.7	181333	-113667	7132199	3	3	0.0159371	84
AAV9-SYND vs. AAV9-CAG	67666.7	24233333	-24165667	7132199	3	3	3.38825	84
AAV9-SYNS vs. AAV9-GAPDH	111000	17866.7	93133.3	7132199	3	3	0.0130582	84
AAV9-SYNS vs. AAV9-NPC	111000	181333	-70333.3	7132199	3	3	0.00986138	84
AAV9-SYNS vs. AAV9-CAG	111000	24233333	-24122333	7132199	3	3	3.38217	84
AAV9-GAPDH vs. AAV9-NPC	17866.7	181333	-163467	7132199	3	3	0.0229195	84
AAV9-GAPDH vs. AAV9-CAG	17866.7	24233333	-24215467	7132199	3	3	3.39523	84
AAV9-NPC vs. AAV9-CAG	181333	24233333	-24052000	7132199	3	3	3.37231	84
Kidney
Control vs. AAV9-SYND	140	9183.33	-9043.33	7132199	3	3	0.00126796	84
Control vs. AAV9-SYNS	140	28866.7	-28726.7	7132199	3	3	0.00402774	84
Control vs. AAV9-GAPDH	140	4150	-4010	7132199	3	3	0.000562239	84
Control vs. AAV9-NPC	140	16086.7	-15946.7	7132199	3	3	0.00223587	84
Control vs. AAV9-CAG	140	361667	-361527	7132199	3	3	0.0506894	84
AAV9-SYND vs. AAV9-SYNS	9183.33	28866.7	-19683.3	7132199	3	3	0.00275978	84
AAV9-SYND vs. AAV9-GAPDH	9183.33	4150	5033.33	7132199	3	3	0.00070572	84
AAV9-SYND vs. AAV9-NPC	9183.33	16086.7	-6903.33	7132199	3	3	0.000967911	84
AAV9-SYND vs. AAV9-CAG	9183.33	361667	-352483	7132199	3	3	0.0494214	84
AAV9-SYNS vs. AAV9-GAPDH	28866.7	4150	24716.7	7132199	3	3	0.0034655	84
AAV9-SYNS vs. AAV9-NPC	28866.7	16086.7	12780	7132199	3	3	0.00179187	84
AAV9-SYNS vs. AAV9-CAG	28866.7	361667	-332800	7132199	3	3	0.0466616	84
AAV9-GAPDH vs. AAV9-NPC	4150	16086.7	-11936.7	7132199	3	3	0.00167363	84
AAV9-GAPDH vs. AAV9-CAG	4150	361667	-357517	7132199	3	3	0.0501271	84
AAV9-NPC vs. AAV9-CAG	16086.7	361667	-345580	7132199	3	3	0.0484535	84

## Sheet: FIGURE 3
FIGURE 3C
Number of families	1
Number of comparisons per family	55
Alpha	0.05
ONE-WAY ANOVA
Bonferroni's multiple comparisons test	Mean Diff.	95.00% CI of diff.	Below threshold?	Summary	Adjusted P Value
Control vs. CMV	-3561818	-63372052 to 56248415	No	ns	>0.999999	A-B
Control vs. GAPDH	-173655557	-233465790 to -113845323	Yes	****	<0.000001	A-C
Control vs. PGK	-172096666	-231906899 to -112286433	Yes	****	<0.000001	A-D
Control vs. SYN	-69406482	-129216715 to -9596249	Yes	*	0.011159	A-E
Control vs. SYN-S	-26028121	-85838354 to 33782113	No	ns	>0.999999	A-F
Control vs. SYN-D	2257807	-57552426 to 62068041	No	ns	>0.999999	A-G
Control vs. NPC	-77608484	-137418717 to -17798250	Yes	**	0.003104	A-H
Control vs. EFS	-3060758	-62870991 to 56749475	No	ns	>0.999999	A-I
Control vs. CBA	-4636712	-64446945 to 55173521	No	ns	>0.999999	A-J
Control vs. CAG	-147189894	-207000127 to -87379660	Yes	****	<0.000001	A-K
CMV vs. GAPDH	-170093738	-229903972 to -110283505	Yes	****	<0.000001	B-C
CMV vs. PGK	-168534848	-228345081 to -108724614	Yes	****	<0.000001	B-D
CMV vs. SYN	-65844664	-125654897 to -6034430	Yes	*	0.019487	B-E
CMV vs. SYN-S	-22466302	-82276536 to 37343931	No	ns	>0.999999	B-F
CMV vs. SYN-D	5819626	-53990608 to 65629859	No	ns	>0.999999	B-G
CMV vs. NPC	-74046665	-133856899 to -14236432	Yes	**	0.005404	B-H
CMV vs. EFS	501060	-59309173 to 60311294	No	ns	>0.999999	B-I
CMV vs. CBA	-1074894	-60885127 to 58735340	No	ns	>0.999999	B-J
CMV vs. CAG	-143628075	-203438309 to -83817842	Yes	****	<0.000001	B-K
GAPDH vs. PGK	1558891	-58251343 to 61369124	No	ns	>0.999999	C-D
GAPDH vs. SYN	104249075	44438841 to 164059308	Yes	****	5.7e-05	C-E
GAPDH vs. SYN-S	147627436	87817203 to 207437669	Yes	****	<0.000001	C-F
GAPDH vs. SYN-D	175913364	116103131 to 235723597	Yes	****	<0.000001	C-G
GAPDH vs. NPC	96047073	36236840 to 155857306	Yes	***	0.000188	C-H
GAPDH vs. EFS	170594799	110784565 to 230405032	Yes	****	<0.000001	C-I
GAPDH vs. CBA	169018845	109208611 to 228829078	Yes	****	<0.000001	C-J
GAPDH vs. CAG	26465663	-33344570 to 86275896	No	ns	>0.999999	C-K
PGK vs. SYN	102690184	42879951 to 162500417	Yes	****	7.1e-05	D-E
PGK vs. SYN-S	146068545	86258312 to 205878779	Yes	****	<0.000001	D-F
PGK vs. SYN-D	174354473	114544240 to 234164707	Yes	****	<0.000001	D-G
PGK vs. NPC	94488182	34677949 to 154298416	Yes	***	0.000237	D-H
PGK vs. EFS	169035908	109225675 to 228846141	Yes	****	<0.000001	D-I
PGK vs. CBA	167459954	107649721 to 227270187	Yes	****	<0.000001	D-J
PGK vs. CAG	24906772	-34903461 to 84717006	No	ns	>0.999999	D-K
SYN vs. SYN-S	43378361	-16431872 to 103188595	No	ns	0.602251	E-F
SYN vs. SYN-D	71664289	11854056 to 131474523	Yes	**	0.007839	E-G
SYN vs. NPC	-8202002	-68012235 to 51608232	No	ns	>0.999999	E-H
SYN vs. EFS	66345724	6535491 to 126155957	Yes	*	0.018017	E-I
SYN vs. CBA	64769770	4959537 to 124580003	Yes	*	0.023056	E-J
SYN vs. CAG	-77783412	-137593645 to -17973178	Yes	**	0.003021	E-K
SYN-S vs. SYN-D	28285928	-31524305 to 88096161	No	ns	>0.999999	F-G
SYN-S vs. NPC	-51580363	-111390596 to 8229870	No	ns	0.177637	F-H
SYN-S vs. EFS	22967363	-36842871 to 82777596	No	ns	>0.999999	F-I
SYN-S vs. CBA	21391409	-38418825 to 81201642	No	ns	>0.999999	F-J
SYN-S vs. CAG	-121161773	-180972006 to -61351540	Yes	****	5e-06	F-K
SYN-D vs. NPC	-79866291	-139676524 to -20056058	Yes	**	0.002188	G-H
SYN-D vs. EFS	-5318565	-65128799 to 54491668	No	ns	>0.999999	G-I
SYN-D vs. CBA	-6894519	-66704753 to 52915714	No	ns	>0.999999	G-J
SYN-D vs. CAG	-149447701	-209257934 to -89637468	Yes	****	<0.000001	G-K
NPC vs. EFS	74547726	14737492 to 134357959	Yes	**	0.004998	H-I
NPC vs. CBA	72971772	13161538 to 132782005	Yes	**	0.006391	H-J
NPC vs. CAG	-69581410	-129391643 to -9771177	Yes	*	0.010858	H-K
EFS vs. CBA	-1575954	-61386187 to 58234279	No	ns	>0.999999	I-J
EFS vs. CAG	-144129136	-203939369 to -84318902	Yes	****	<0.000001	I-K
CBA vs. CAG	-142553182	-202363415 to -82742948	Yes	****	<0.000001	J-K
Test details	Mean 1	Mean 2	Mean Diff.	SE of diff.	n1	n2	t	DF
Control vs. CMV	4636108	8197927	-3561818	15610566	3	3	0.228167	22
Control vs. GAPDH	4636108	178291665	-173655557	15610566	3	3	11.1242	22
Control vs. PGK	4636108	176732774	-172096666	15610566	3	3	11.0244	22
Control vs. SYN	4636108	74042590	-69406482	15610566	3	3	4.44612	22
Control vs. SYN-S	4636108	30664229	-26028121	15610566	3	3	1.66734	22
Control vs. SYN-D	4636108	2378301	2257807	15610566	3	3	0.144633	22
Control vs. NPC	4636108	82244592	-77608484	15610566	3	3	4.97154	22
Control vs. EFS	4636108	7696866	-3060758	15610566	3	3	0.19607	22
Control vs. CBA	4636108	9272820	-4636712	15610566	3	3	0.297024	22
Control vs. CAG	4636108	151826002	-147189894	15610566	3	3	9.42886	22
CMV vs. GAPDH	8197927	178291665	-170093738	15610566	3	3	10.8961	22
CMV vs. PGK	8197927	176732774	-168534848	15610566	3	3	10.7962	22
CMV vs. SYN	8197927	74042590	-65844664	15610566	3	3	4.21795	22
CMV vs. SYN-S	8197927	30664229	-22466302	15610566	3	3	1.43917	22
CMV vs. SYN-D	8197927	2378301	5819626	15610566	3	3	0.3728	22
CMV vs. NPC	8197927	82244592	-74046665	15610566	3	3	4.74337	22
CMV vs. EFS	8197927	7696866	501060	15610566	3	3	0.0320975	22
CMV vs. CBA	8197927	9272820	-1074894	15610566	3	3	0.0688568	22
CMV vs. CAG	8197927	151826002	-143628075	15610566	3	3	9.2007	22
GAPDH vs. PGK	178291665	176732774	1558891	15610566	3	3	0.0998613	22
GAPDH vs. SYN	178291665	74042590	104249075	15610566	3	3	6.67811	22
GAPDH vs. SYN-S	178291665	30664229	147627436	15610566	3	3	9.45689	22
GAPDH vs. SYN-D	178291665	2378301	175913364	15610566	3	3	11.2689	22
GAPDH vs. NPC	178291665	82244592	96047073	15610566	3	3	6.1527	22
GAPDH vs. EFS	178291665	7696866	170594799	15610566	3	3	10.9282	22
GAPDH vs. CBA	178291665	9272820	169018845	15610566	3	3	10.8272	22
GAPDH vs. CAG	178291665	151826002	26465663	15610566	3	3	1.69537	22
PGK vs. SYN	176732774	74042590	102690184	15610566	3	3	6.57825	22
PGK vs. SYN-S	176732774	30664229	146068545	15610566	3	3	9.35703	22
PGK vs. SYN-D	176732774	2378301	174354473	15610566	3	3	11.169	22
PGK vs. NPC	176732774	82244592	94488182	15610566	3	3	6.05284	22
PGK vs. EFS	176732774	7696866	169035908	15610566	3	3	10.8283	22
PGK vs. CBA	176732774	9272820	167459954	15610566	3	3	10.7273	22
PGK vs. CAG	176732774	151826002	24906772	15610566	3	3	1.59551	22
SYN vs. SYN-S	74042590	30664229	43378361	15610566	3	3	2.77878	22
SYN vs. SYN-D	74042590	2378301	71664289	15610566	3	3	4.59076	22
SYN vs. NPC	74042590	82244592	-8202002	15610566	3	3	0.525413	22
SYN vs. EFS	74042590	7696866	66345724	15610566	3	3	4.25005	22
SYN vs. CBA	74042590	9272820	64769770	15610566	3	3	4.1491	22
SYN vs. CAG	74042590	151826002	-77783412	15610566	3	3	4.98274	22
SYN-S vs. SYN-D	30664229	2378301	28285928	15610566	3	3	1.81197	22
SYN-S vs. NPC	30664229	82244592	-51580363	15610566	3	3	3.3042	22
SYN-S vs. EFS	30664229	7696866	22967363	15610566	3	3	1.47127	22
SYN-S vs. CBA	30664229	9272820	21391409	15610566	3	3	1.37032	22
SYN-S vs. CAG	30664229	151826002	-121161773	15610566	3	3	7.76152	22
SYN-D vs. NPC	2378301	82244592	-79866291	15610566	3	3	5.11617	22
SYN-D vs. EFS	2378301	7696866	-5318565	15610566	3	3	0.340703	22
SYN-D vs. CBA	2378301	9272820	-6894519	15610566	3	3	0.441657	22
SYN-D vs. CAG	2378301	151826002	-149447701	15610566	3	3	9.5735	22
NPC vs. EFS	82244592	7696866	74547726	15610566	3	3	4.77547	22
NPC vs. CBA	82244592	9272820	72971772	15610566	3	3	4.67451	22
NPC vs. CAG	82244592	151826002	-69581410	15610566	3	3	4.45733	22
EFS vs. CBA	7696866	9272820	-1575954	15610566	3	3	0.100954	22
EFS vs. CAG	7696866	151826002	-144129136	15610566	3	3	9.23279	22
CBA vs. CAG	9272820	151826002	-142553182	15610566	3	3	9.13184	22
FIGURE 3D
ONE-WAY ANOVA
Number of families	1
Number of comparisons per family	10
Alpha	0.05
Bonferroni's multiple comparisons test	Mean Diff.	95.00% CI of diff.	Below threshold?	Summary	Adjusted P Value
Control vs. SYN-S	-26028121	-44601736 to -7454505	Yes	**	0.005227	A-B
Control vs. EFS	-3060758	-21634373 to 15512857	No	ns	>0.999999	A-C
Control vs. NPC	-77608484	-96182099 to -59034868	Yes	****	<0.000001	A-D
Control vs. CBA	-4636712	-23210327 to 13936903	No	ns	>0.999999	A-E
SYN-S vs. EFS	22967363	4393747 to 41540978	Yes	*	0.012769	B-C
SYN-S vs. NPC	-51580363	-70153978 to -33006748	Yes	****	1.7e-05	B-D
SYN-S vs. CBA	21391409	2817793 to 39965024	Yes	*	0.020614	B-E
EFS vs. NPC	-74547726	-93121341 to -55974110	Yes	****	<0.000001	C-D
EFS vs. CBA	-1575954	-20149569 to 16997661	No	ns	>0.999999	C-E
NPC vs. CBA	72971772	54398156 to 91545387	Yes	****	<0.000001	D-E
Test details	Mean 1	Mean 2	Mean Diff.	SE of diff.	n1	n2	t	DF
Control vs. SYN-S	4636108	30664229	-26028121	5186124	3	3	5.0188	10
Control vs. EFS	4636108	7696866	-3060758	5186124	3	3	0.590182	10
Control vs. NPC	4636108	82244592	-77608484	5186124	3	3	14.9646	10
Control vs. CBA	4636108	9272820	-4636712	5186124	3	3	0.894061	10
SYN-S vs. EFS	30664229	7696866	22967363	5186124	3	3	4.42862	10
SYN-S vs. NPC	30664229	82244592	-51580363	5186124	3	3	9.94584	10
SYN-S vs. CBA	30664229	9272820	21391409	5186124	3	3	4.12474	10
EFS vs. NPC	7696866	82244592	-74547726	5186124	3	3	14.3745	10
EFS vs. CBA	7696866	9272820	-1575954	5186124	3	3	0.303879	10
NPC vs. CBA	82244592	9272820	72971772	5186124	3	3	14.0706	10

## Sheet: FIGURE 4A
Survival	Npc1-/-	Npc1-/-AAV9-SYN-NPC1	Npc1-/-AAV9-NPC-NPC1	Npc1-/-AAV9-CBA-NPC1	Npc1-/-AAV9-PGK-NPC1	Npc1-/-AAV9-GAPDH-NPC1	Npc1-/-AAV9-CAG-NPC1
0	100	100	100	100	100	100	100
69	66.6667
73	50
78	16.6667
81	0
101				66.6667
117				33.3333
120				0
126					66.6667
147					33.3333
150		85.7143
151						66.6667
152		57.1429
154		42.8571					60
158		14.2857
159					0
160							40
161						33.3333
167							20
170		0
171						0
172							0
250			83.3333
258			50
267			33.3333
271			16.6667
279			0
Comparison of Survival Curves
Comparison of Survival Curves	AAV9-GAPDH-NPC1 vs. Npc1-/-
Log-rank (Mantel-Cox) test
Chi square	6.629
df	1
P value	0.01
P value summary	*
Are the survival curves sig different?	Yes
Gehan-Breslow-Wilcoxon test
Chi square	5.32
df	1
P value	0.0211
P value summary	*
Are the survival curves sig different?	Yes
Median survival
Npc1-/-	75.5
Npc1-/-AAV9-GAPDH-NPC1	161
Ratio (and its reciprocal)	0.4689	2.132
95% CI of ratio	0.1173 to 1.875	0.5333 to 8.527
Hazard Ratio (Mantel-Haenszel)	A/F	F/A
Ratio (and its reciprocal)	10.27	0.09732
95% CI of ratio	1.744 to 60.54	0.01652 to 0.5734
Hazard Ratio (logrank)	A/F	F/A
Ratio (and its reciprocal)	3.706	0.2699
95% CI of ratio	0.9423 to 14.57	0.06862 to 1.061
Comparison of Survival Curves	AAV9-PGK-NPC1 vs. Npc1-/-
Log-rank (Mantel-Cox) test
Chi square	6.629
df	1
P value	0.01
P value summary	*
Are the survival curves sig different?	Yes
Gehan-Breslow-Wilcoxon test
Chi square	5.32
df	1
P value	0.0211
P value summary	*
Are the survival curves sig different?	Yes
Median survival
Npc1-/-	75.5
Npc1-/-AAV9-PGK-NPC1	147
Ratio (and its reciprocal)	0.5136	1.947
95% CI of ratio	0.1284 to 2.054	0.4869 to 7.785
Hazard Ratio (Mantel-Haenszel)	A/E	E/A
Ratio (and its reciprocal)	10.27	0.09732
95% CI of ratio	1.744 to 60.54	0.01652 to 0.5734
Hazard Ratio (logrank)	A/E	E/A
Ratio (and its reciprocal)	3.706	0.2699
95% CI of ratio	0.9423 to 14.57	0.06862 to 1.061
Comparison of Survival Curves	AAV9-SYN-NPC1 vs. Npc1-/-
Log-rank (Mantel-Cox) test
Chi square	13.6
df	1
P value	0.0002
P value summary	***
Are the survival curves sig different?	Yes
Gehan-Breslow-Wilcoxon test
Chi square	11.81
df	1
P value	0.0006
P value summary	***
Are the survival curves sig different?	Yes
Median survival
Npc1-/-	75.5
Npc1-/-AAV9-SYN-NPC1	154
Ratio (and its reciprocal)	0.4903	2.04
95% CI of ratio	0.1648 to 1.459	0.6855 to 6.069
Hazard Ratio (Mantel-Haenszel)	A/B	B/A
Ratio (and its reciprocal)	30.25	0.03306
95% CI of ratio	4.940 to 185.3	0.005398 to 0.2024
Hazard Ratio (logrank)	A/B	B/A
Ratio (and its reciprocal)	4.682	0.2136
95% CI of ratio	1.041 to 21.05	0.04751 to 0.9602
Comparison of Survival Curves	AAV9-NPC-NPC1 vs. Npc1-/-
Log-rank (Mantel-Cox) test
Chi square	11.91
df	1
P value	0.0006
P value summary	***
Are the survival curves sig different?	Yes
Gehan-Breslow-Wilcoxon test
Chi square	10.21
df	1
P value	0.0014
P value summary	**
Are the survival curves sig different?	Yes
Median survival
Npc1-/-	75.5
Npc1-/-AAV9-NPC-NPC1	262.5
Ratio (and its reciprocal)	0.2876	3.477
95% CI of ratio	0.09276 to 0.8918	1.121 to 10.78
Hazard Ratio (Mantel-Haenszel)	A/C	C/A
Ratio (and its reciprocal)	23.18	0.04314
95% CI of ratio	3.890 to 138.1	0.007240 to 0.2571
Hazard Ratio (logrank)	A/C	C/A
Ratio (and its reciprocal)	4.431	0.2257
95% CI of ratio	1.029 to 19.08	0.05242 to 0.9716
Comparison of Survival Curves	AAV9-CBA-NPC1 vs. Npc1-/-
Log-rank (Mantel-Cox) test
Chi square	6.629
df	1
P value	0.01
P value summary	*
Are the survival curves sig different?	Yes
Gehan-Breslow-Wilcoxon test
Chi square	5.32
df	1
P value	0.0211
P value summary	*
Are the survival curves sig different?	Yes
Median survival
Npc1-/-	75.5
Npc1-/-AAV9-CBA-NPC1	117
Ratio (and its reciprocal)	0.6453	1.55
95% CI of ratio	0.1614 to 2.580	0.3876 to 6.196
Hazard Ratio (Mantel-Haenszel)	A/D	D/A
Ratio (and its reciprocal)	10.27	0.09732
95% CI of ratio	1.744 to 60.54	0.01652 to 0.5734
Hazard Ratio (logrank)	A/D	D/A
Ratio (and its reciprocal)	3.706	0.2699
95% CI of ratio	0.9423 to 14.57	0.06862 to 1.061
Comparison of Survival Curves	AAV9-CAG-NPC1 vs. Npc1-/-
Log-rank (Mantel-Cox) test
Chi square	10.2
df	1
P value	0.0014
P value summary	**
Are the survival curves sig different?	Yes
Gehan-Breslow-Wilcoxon test
Chi square	8.595
df	1
P value	0.0034
P value summary	**
Are the survival curves sig different?	Yes
Median survival
Npc1-/-	75.5
Npc1-/-AAV9-CAG-NPC1	160
Ratio (and its reciprocal)	0.4719	2.119
95% CI of ratio	0.1440 to 1.546	0.6467 to 6.944
Hazard Ratio (Mantel-Haenszel)	A/G	G/A
Ratio (and its reciprocal)	17.73	0.05639
95% CI of ratio	3.037 to 103.5	0.009658 to 0.3292
Hazard Ratio (logrank)	A/G	G/A
Ratio (and its reciprocal)	4.183	0.239
95% CI of ratio	1.011 to 17.31	0.05779 to 0.9889
Comparison of Survival Curves	AAV9-SYN-NPC1 vs.AAV9-NPC-NPC1
Log-rank (Mantel-Cox) test
Chi square	12.43
df	1
P value	0.0004
P value summary	***
Are the survival curves sig different?	Yes
Gehan-Breslow-Wilcoxon test
Chi square	10.44
df	1
P value	0.0012
P value summary	**
Are the survival curves sig different?	Yes
Median survival
Npc1-/-AAV9-SYN-NPC1	154
Npc1-/-AAV9-NPC-NPC1	262.5
Ratio (and its reciprocal)	0.5867	1.705
95% CI of ratio	0.1972 to 1.746	0.5728 to 5.072
Hazard Ratio (Mantel-Haenszel)	B/C	C/B
Ratio (and its reciprocal)	18.61	0.05374
95% CI of ratio	3.663 to 94.52	0.01058 to 0.2730
Hazard Ratio (logrank)	B/C	C/B
Ratio (and its reciprocal)	4.353	0.2298
95% CI of ratio	1.150 to 16.48	0.06068 to 0.8699

## Sheet: FIGURE 4B-E
FIGURE 4B
Number of families	1
Number of comparisons per family	8
Alpha	0.05
ONE-WAY ANOVA
Bonferroni's multiple comparisons test	Mean Diff.	95.00% CI of diff.	Below threshold?	Summary	Adjusted P Value	A-?
Untreated vs. WT	-11.4383	-15.7608 to -7.11586	Yes	****	<0.000001	B	WT
Untreated vs. SYN	-10.514	-14.6793 to -6.34881	Yes	****	<0.000001	C	SYN
Untreated vs. NPC1	-10.8463	-15.3798 to -6.31288	Yes	****	<0.000001	D	NPC1
Untreated vs. CBA	-5.67833	-10.5110 to -0.845660	Yes	*	0.013041	E	CBA
Untreated vs. SYNS	-10.3117	-15.6056 to -5.01774	Yes	****	1.9e-05	F	SYNS
Untreated vs. CAG	-10.9383	-15.4718 to -6.40488	Yes	****	<0.000001	G	CAG
Untreated vs. GAPDH	-7.67833	-12.9723 to -2.38440	Yes	**	0.001369	H	GAPDH
Untreated vs. PGK	-7.21167	-12.5056 to -1.91774	Yes	**	0.002856	I	PGK
Test details	Mean 1	Mean 2	Mean Diff.	SE of diff.	n1	n2	t	DF
Untreated vs. WT	13.2217	24.66	-11.4383	1.4798	6	6	7.72963	33
Untreated vs. SYN	13.2217	23.7357	-10.514	1.42597	6	7	7.37324	33
Untreated vs. NPC1	13.2217	24.068	-10.8463	1.55203	6	5	6.98848	33
Untreated vs. CBA	13.2217	18.9	-5.67833	1.65447	6	4	3.43212	33
Untreated vs. SYNS	13.2217	23.5333	-10.3117	1.81238	6	3	5.68957	33
Untreated vs. CAG	13.2217	24.16	-10.9383	1.55203	6	5	7.04776	33
Untreated vs. GAPDH	13.2217	20.9	-7.67833	1.81238	6	3	4.2366	33
Untreated vs. PGK	13.2217	20.4333	-7.21167	1.81238	6	3	3.97911	33
FIGURE 4C
Number of families	1
Number of comparisons per family	10
Alpha	0.05
ONE-WAY ANOVA
Bonferroni's multiple comparisons test	Mean Diff.	95.00% CI of diff.	Below threshold?	Summary	Adjusted P Value
Untreated vs. WT	32.343	25.8385 to 38.8475	Yes	****	<0.000001	A-B
Untreated vs. SYN	32.019	25.1200 to 38.9181	Yes	****	<0.000001	A-C
Untreated vs. NPC1	28.4916	21.9871 to 34.9961	Yes	****	<0.000001	A-D
Untreated vs. CAG	30.174	23.2750 to 37.0731	Yes	****	<0.000001	A-G
WT vs. SYN	-0.323958	-7.22301 to 6.57510	No	ns	>0.999999	B-C
WT vs. NPC1	-3.85141	-10.3559 to 2.65308	No	ns	0.745865	B-D
WT vs. CAG	-2.16896	-9.06801 to 4.73010	No	ns	>0.999999	B-G
SYN vs. NPC1	-3.52745	-10.4265 to 3.37160	No	ns	>0.999999	C-D
SYN vs. CAG	-1.845	-9.11724 to 5.42724	No	ns	>0.999999	C-G
NPC1 vs. CAG	1.68245	-5.21660 to 8.58151	No	ns	>0.999999	D-G
Test details	Mean 1	Mean 2	Mean Diff.	SE of diff.	n1	n2	t	DF
Untreated vs. WT	48.6443	16.3013	32.343	2.03483	5	5	15.8947	18
Untreated vs. SYN	48.6443	16.6252	32.019	2.15827	5	4	14.8355	18
Untreated vs. NPC1	48.6443	20.1527	28.4916	2.03483	5	5	14.0019	18
Untreated vs. CAG	48.6443	18.4702	30.174	2.15827	5	4	13.9807	18
WT vs. SYN	16.3013	16.6252	-0.323958	2.15827	5	4	0.150101	18
WT vs. NPC1	16.3013	20.1527	-3.85141	2.03483	5	5	1.89274	18
WT vs. CAG	16.3013	18.4702	-2.16896	2.15827	5	4	1.00495	18
SYN vs. NPC1	16.6252	20.1527	-3.52745	2.15827	4	5	1.63439	18
SYN vs. CAG	16.6252	18.4702	-1.845	2.27501	4	4	0.810985	18
NPC1 vs. CAG	20.1527	18.4702	1.68245	2.15827	5	4	0.77954	18
FIGURE 4E
Number of families	1
Number of comparisons per family	36
Alpha	0.05
ONE-WAY ANOVA
Bonferroni's multiple comparisons test	Mean Diff.	95.00% CI of diff.	Below threshold?	Summary	Adjusted P Value
WT vs. KO	2349	-1773.56 to 6471.56	No	ns	>0.999999	A-B
WT vs. SYNS	-12854.3	-16976.9 to -8731.77	Yes	****	<0.000001	A-C
WT vs. SYN	-28857	-32979.6 to -24734.4	Yes	****	<0.000001	A-D
WT vs. GAPDH	1041.67	-3080.89 to 5164.23	No	ns	>0.999999	A-E
WT vs. SYND	-12834.3	-16956.9 to -8711.77	Yes	****	<0.000001	A-F
WT vs. CBA	2227.67	-1894.89 to 6350.23	No	ns	>0.999999	A-G
WT vs. CAG	-1674.67	-5797.23 to 2447.89	No	ns	>0.999999	A-H
WT vs. NPC	-44483	-48605.6 to -40360.4	Yes	****	<0.000001	A-I
KO vs. SYNS	-15203.3	-19325.9 to -11080.8	Yes	****	<0.000001	B-C
KO vs. SYN	-31206	-35328.6 to -27083.4	Yes	****	<0.000001	B-D
KO vs. GAPDH	-1307.33	-5429.89 to 2815.23	No	ns	>0.999999	B-E
KO vs. SYND	-15183.3	-19305.9 to -11060.8	Yes	****	<0.000001	B-F
KO vs. CBA	-121.333	-4243.89 to 4001.23	No	ns	>0.999999	B-G
KO vs. CAG	-4023.67	-8146.23 to 98.8949	No	ns	0.061173	B-H
KO vs. NPC	-46832	-50954.6 to -42709.4	Yes	****	<0.000001	B-I
SYNS vs. SYN	-16002.7	-20125.2 to -11880.1	Yes	****	<0.000001	C-D
SYNS vs. GAPDH	13896	9773.44 to 18018.6	Yes	****	<0.000001	C-E
SYNS vs. SYND	20	-4102.56 to 4142.56	No	ns	>0.999999	C-F
SYNS vs. CBA	15082	10959.4 to 19204.6	Yes	****	<0.000001	C-G
SYNS vs. CAG	11179.7	7057.11 to 15302.2	Yes	****	<0.000001	C-H
SYNS vs. NPC	-31628.7	-35751.2 to -27506.1	Yes	****	<0.000001	C-I
SYN vs. GAPDH	29898.7	25776.1 to 34021.2	Yes	****	<0.000001	D-E
SYN vs. SYND	16022.7	11900.1 to 20145.2	Yes	****	<0.000001	D-F
SYN vs. CBA	31084.7	26962.1 to 35207.2	Yes	****	<0.000001	D-G
SYN vs. CAG	27182.3	23059.8 to 31304.9	Yes	****	<0.000001	D-H
SYN vs. NPC	-15626	-19748.6 to -11503.4	Yes	****	<0.000001	D-I
GAPDH vs. SYND	-13876	-17998.6 to -9753.44	Yes	****	<0.000001	E-F
GAPDH vs. CBA	1186	-2936.56 to 5308.56	No	ns	>0.999999	E-G
GAPDH vs. CAG	-2716.33	-6838.89 to 1406.23	No	ns	0.825373	E-H
GAPDH vs. NPC	-45524.7	-49647.2 to -41402.1	Yes	****	<0.000001	E-I
SYND vs. CBA	15062	10939.4 to 19184.6	Yes	****	<0.000001	F-G
SYND vs. CAG	11159.7	7037.11 to 15282.2	Yes	****	<0.000001	F-H
SYND vs. NPC	-31648.7	-35771.2 to -27526.1	Yes	****	<0.000001	F-I
CBA vs. CAG	-3902.33	-8024.89 to 220.228	No	ns	0.078328	G-H
CBA vs. NPC	-46710.7	-50833.2 to -42588.1	Yes	****	<0.000001	G-I
CAG vs. NPC	-42808.3	-46930.9 to -38685.8	Yes	****	<0.000001	H-I
Test details	Mean 1	Mean 2	Mean Diff.	SE of diff.	n1	n2	t	DF
WT vs. KO	3749.33	1400.33	2349	1092.29	3	3	2.15053	18
WT vs. SYNS	3749.33	16603.7	-12854.3	1092.29	3	3	11.7682	18
WT vs. SYN	3749.33	32606.3	-28857	1092.29	3	3	26.4188	18
WT vs. GAPDH	3749.33	2707.67	1041.67	1092.29	3	3	0.953653	18
WT vs. SYND	3749.33	16583.7	-12834.3	1092.29	3	3	11.7499	18
WT vs. CBA	3749.33	1521.67	2227.67	1092.29	3	3	2.03944	18
WT vs. CAG	3749.33	5424	-1674.67	1092.29	3	3	1.53317	18
WT vs. NPC	3749.33	48232.3	-44483	1092.29	3	3	40.7245	18
KO vs. SYNS	1400.33	16603.7	-15203.3	1092.29	3	3	13.9188	18
KO vs. SYN	1400.33	32606.3	-31206	1092.29	3	3	28.5693	18
KO vs. GAPDH	1400.33	2707.67	-1307.33	1092.29	3	3	1.19687	18
KO vs. SYND	1400.33	16583.7	-15183.3	1092.29	3	3	13.9004	18
KO vs. CBA	1400.33	1521.67	-121.333	1092.29	3	3	0.111082	18
KO vs. CAG	1400.33	5424	-4023.67	1092.29	3	3	3.68369	18
KO vs. NPC	1400.33	48232.3	-46832	1092.29	3	3	42.875	18
SYNS vs. SYN	16603.7	32606.3	-16002.7	1092.29	3	3	14.6506	18
SYNS vs. GAPDH	16603.7	2707.67	13896	1092.29	3	3	12.7219	18
SYNS vs. SYND	16603.7	16583.7	20	1092.29	3	3	0.0183101	18
SYNS vs. CBA	16603.7	1521.67	15082	1092.29	3	3	13.8077	18
SYNS vs. CAG	16603.7	5424	11179.7	1092.29	3	3	10.2351	18
SYNS vs. NPC	16603.7	48232.3	-31628.7	1092.29	3	3	28.9563	18
SYN vs. GAPDH	32606.3	2707.67	29898.7	1092.29	3	3	27.3724	18
SYN vs. SYND	32606.3	16583.7	16022.7	1092.29	3	3	14.6689	18
SYN vs. CBA	32606.3	1521.67	31084.7	1092.29	3	3	28.4582	18
SYN vs. CAG	32606.3	5424	27182.3	1092.29	3	3	24.8856	18
SYN vs. NPC	32606.3	48232.3	-15626	1092.29	3	3	14.3057	18
GAPDH vs. SYND	2707.67	16583.7	-13876	1092.29	3	3	12.7036	18
GAPDH vs. CBA	2707.67	1521.67	1186	1092.29	3	3	1.08579	18
GAPDH vs. CAG	2707.67	5424	-2716.33	1092.29	3	3	2.48682	18
GAPDH vs. NPC	2707.67	48232.3	-45524.7	1092.29	3	3	41.6781	18
SYND vs. CBA	16583.7	1521.67	15062	1092.29	3	3	13.7894	18
SYND vs. CAG	16583.7	5424	11159.7	1092.29	3	3	10.2168	18
SYND vs. NPC	16583.7	48232.3	-31648.7	1092.29	3	3	28.9746	18
CBA vs. CAG	1521.67	5424	-3902.33	1092.29	3	3	3.57261	18
CBA vs. NPC	1521.67	48232.3	-46710.7	1092.29	3	3	42.7639	18
CAG vs. NPC	5424	48232.3	-42808.3	1092.29	3	3	39.1913	18

## Sheet: FIGURE 5
STRIDE LENGTH
Number of families	1
Number of comparisons per family	36
Alpha	0.05
ONE-WAY ANOVA
Bonferroni's multiple comparisons test	Mean Diff.	95.00% CI of diff.	Below threshold?	Summary	Adjusted P Value
Npc1-/- vs. WT	-2.342	-2.656 to -2.029	Yes	****	<0.0001	A-B
Npc1-/- vs. SYN	-2.12	-2.527 to -1.712	Yes	****	<0.0001	A-C
Npc1-/- vs. NPC1	-2.531	-2.885 to -2.177	Yes	****	<0.0001	A-D
Npc1-/- vs. SYN-S	-1.573	-1.980 to -1.165	Yes	****	<0.0001	A-F
Npc1-/- vs. CAG	-2.333	-2.687 to -1.979	Yes	****	<0.0001	A-G
Npc1-/- vs. GAPDH	-1.305	-1.712 to -0.8973	Yes	****	<0.0001	A-H
Npc1-/- vs. PGK	-1.718	-2.126 to -1.311	Yes	****	<0.0001	A-I
Npc1-/- vs. SYN-D	-2.706	-3.113 to -2.299	Yes	****	<0.0001	A-J
WT vs. SYN	0.2228	-0.1964 to 0.6419	No	ns	0.7222	B-C
WT vs. NPC1	-0.1888	-0.5565 to 0.1788	No	ns	0.7567	B-D
WT vs. SYN-S	0.7698	0.3507 to 1.189	Yes	****	<0.0001	B-F
WT vs. CAG	0.009511	-0.3581 to 0.3771	No	ns	>0.9999	B-G
WT vs. GAPDH	1.038	0.6186 to 1.457	Yes	****	<0.0001	B-H
WT vs. PGK	0.6241	0.2049 to 1.043	Yes	***	0.0005	B-I
WT vs. SYN-D	-0.3635	-0.7826 to 0.05570	No	ns	0.1361	B-J
SYN vs. NPC1	-0.4116	-0.8619 to 0.03866	No	ns	0.0972	C-D
SYN vs. SYN-S	0.5471	0.05384 to 1.040	Yes	*	0.0198	C-F
SYN vs. CAG	-0.2133	-0.6635 to 0.2370	No	ns	0.8272	C-G
SYN vs. GAPDH	0.815	0.3218 to 1.308	Yes	****	<0.0001	C-H
SYN vs. PGK	0.4013	-0.09192 to 0.8945	No	ns	0.1944	C-I
SYN vs. SYN-D	-0.5862	-1.079 to -0.09300	Yes	**	0.0097	C-J
NPC1 vs. SYN-S	0.9587	0.5084 to 1.409	Yes	****	<0.0001	D-F
NPC1 vs. CAG	0.1983	-0.2044 to 0.6011	No	ns	0.7953	D-G
NPC1 vs. GAPDH	1.227	0.7764 to 1.677	Yes	****	<0.0001	D-H
NPC1 vs. PGK	0.8129	0.3627 to 1.263	Yes	****	<0.0001	D-I
NPC1 vs. SYN-D	-0.1746	-0.6249 to 0.2756	No	ns	0.9357	D-J
SYN-S vs. CAG	-0.7603	-1.211 to -0.3101	Yes	****	<0.0001	F-G
SYN-S vs. GAPDH	0.268	-0.2253 to 0.7612	No	ns	0.6984	F-H
SYN-S vs. PGK	-0.1458	-0.6390 to 0.3475	No	ns	0.9872	F-I
SYN-S vs. SYN-D	-1.133	-1.627 to -0.6401	Yes	****	<0.0001	F-J
CAG vs. GAPDH	1.028	0.5780 to 1.479	Yes	****	<0.0001	G-H
CAG vs. PGK	0.6146	0.1643 to 1.065	Yes	**	0.0018	G-I
CAG vs. SYN-D	-0.373	-0.8232 to 0.07728	No	ns	0.1767	G-J
GAPDH vs. PGK	-0.4137	-0.9070 to 0.07950	No	ns	0.1649	H-I
GAPDH vs. SYN-D	-1.401	-1.895 to -0.9080	Yes	****	<0.0001	H-J
PGK vs. SYN-D	-0.9875	-1.481 to -0.4943	Yes	****	<0.0001	I-J
Test details	Mean 1	Mean 2	Mean Diff.	SE of diff.	n1	n2	q	DF
Npc1-/- vs. WT	2.804	5.146	-2.342	0.09604	11	9	34.49	43
Npc1-/- vs. SYN	2.804	4.924	-2.12	0.1248	11	4	24.03	43
Npc1-/- vs. NPC1	2.804	5.335	-2.531	0.1084	11	6	33.01	43
Npc1-/- vs. SYN-S	2.804	4.377	-1.573	0.1248	11	4	17.83	43
Npc1-/- vs. CAG	2.804	5.137	-2.333	0.1084	11	6	30.42	43
Npc1-/- vs. GAPDH	2.804	4.109	-1.305	0.1248	11	4	14.79	43
Npc1-/- vs. PGK	2.804	4.522	-1.718	0.1248	11	4	19.48	43
Npc1-/- vs. SYN-D	2.804	5.51	-2.706	0.1248	11	4	30.67	43
WT vs. SYN	5.146	4.924	0.2228	0.1284	9	4	2.454	43
WT vs. NPC1	5.146	5.335	-0.1888	0.1126	9	6	2.371	43
WT vs. SYN-S	5.146	4.377	0.7698	0.1284	9	4	8.479	43
WT vs. CAG	5.146	5.137	0.009511	0.1126	9	6	0.1194	43
WT vs. GAPDH	5.146	4.109	1.038	0.1284	9	4	11.43	43
WT vs. PGK	5.146	4.522	0.6241	0.1284	9	4	6.874	43
WT vs. SYN-D	5.146	5.51	-0.3635	0.1284	9	4	4.003	43
SYN vs. NPC1	4.924	5.335	-0.4116	0.1379	4	6	4.22	43
SYN vs. SYN-S	4.924	4.377	0.5471	0.1511	4	4	5.121	43
SYN vs. CAG	4.924	5.137	-0.2133	0.1379	4	6	2.187	43
SYN vs. GAPDH	4.924	4.109	0.815	0.1511	4	4	7.629	43
SYN vs. PGK	4.924	4.522	0.4013	0.1511	4	4	3.756	43
SYN vs. SYN-D	4.924	5.51	-0.5862	0.1511	4	4	5.487	43
NPC1 vs. SYN-S	5.335	4.377	0.9587	0.1379	6	4	9.83	43
NPC1 vs. CAG	5.335	5.137	0.1983	0.1234	6	6	2.274	43
NPC1 vs. GAPDH	5.335	4.109	1.227	0.1379	6	4	12.58	43
NPC1 vs. PGK	5.335	4.522	0.8129	0.1379	6	4	8.335	43
NPC1 vs. SYN-D	5.335	5.51	-0.1746	0.1379	6	4	1.791	43
SYN-S vs. CAG	4.377	5.137	-0.7603	0.1379	4	6	7.796	43
SYN-S vs. GAPDH	4.377	4.109	0.268	0.1511	4	4	2.508	43
SYN-S vs. PGK	4.377	4.522	-0.1458	0.1511	4	4	1.364	43
SYN-S vs. SYN-D	4.377	5.51	-1.133	0.1511	4	4	10.61	43
CAG vs. GAPDH	5.137	4.109	1.028	0.1379	6	4	10.54	43
CAG vs. PGK	5.137	4.522	0.6146	0.1379	6	4	6.302	43
CAG vs. SYN-D	5.137	5.51	-0.373	0.1379	6	4	3.824	43
GAPDH vs. PGK	4.109	4.522	-0.4137	0.1511	4	4	3.873	43
GAPDH vs. SYN-D	4.109	5.51	-1.401	0.1511	4	4	13.12	43
PGK vs. SYN-D	4.522	5.51	-0.9875	0.1511	4	4	9.244	43
SWING SPEED
Number of families	1
Number of comparisons per family	36
Alpha	0.05
ONE-WAY ANOVA
Bonferroni's multiple comparisons test	Mean Diff.	95.00% CI of diff.	Below threshold?	Summary	Adjusted P Value
Npc1-/- vs. WT	-21.08	-27.22 to -14.93	Yes	****	<0.0001	A-B
Npc1-/- vs. SYN	-16.61	-24.59 to -8.622	Yes	****	<0.0001	A-C
Npc1-/- vs. NPC1	-17.11	-24.05 to -10.17	Yes	****	<0.0001	A-D
Npc1-/- vs. SYN-S	-16.82	-24.81 to -8.838	Yes	****	<0.0001	A-F
Npc1-/- vs. CAG	-15.03	-21.97 to -8.089	Yes	****	<0.0001	A-G
Npc1-/- vs. GAPDH	0.1082	-7.876 to 8.092	No	ns	>0.9999	A-H
Npc1-/- vs. PGK	3.142	-4.842 to 11.13	No	ns	0.9304	A-I
Npc1-/- vs. SYN-D	-12.82	-20.81 to -4.839	Yes	***	0.0001	A-J
WT vs. SYN	4.471	-3.747 to 12.69	No	ns	0.6968	B-C
WT vs. NPC1	3.971	-3.237 to 11.18	No	ns	0.6828	B-D
WT vs. SYN-S	4.256	-3.962 to 12.47	No	ns	0.7487	B-F
WT vs. CAG	6.048	-1.159 to 13.26	No	ns	0.1645	B-G
WT vs. GAPDH	21.19	12.97 to 29.40	Yes	****	<0.0001	B-H
WT vs. PGK	24.22	16.00 to 32.44	Yes	****	<0.0001	B-I
WT vs. SYN-D	8.254	0.03663 to 16.47	Yes	*	0.0482	B-J
SYN vs. NPC1	-0.5003	-9.327 to 8.327	No	ns	>0.9999	C-D
SYN vs. SYN-S	-0.2153	-9.885 to 9.454	No	ns	>0.9999	C-F
SYN vs. CAG	1.577	-7.249 to 10.40	No	ns	0.9996	C-G
SYN vs. GAPDH	16.71	7.046 to 26.38	Yes	****	<0.0001	C-H
SYN vs. PGK	19.75	10.08 to 29.42	Yes	****	<0.0001	C-I
SYN vs. SYN-D	3.783	-5.886 to 13.45	No	ns	0.9326	C-J
NPC1 vs. SYN-S	0.285	-8.542 to 9.112	No	ns	>0.9999	D-F
NPC1 vs. CAG	2.078	-5.817 to 9.973	No	ns	0.994	D-G
NPC1 vs. GAPDH	17.22	8.388 to 26.04	Yes	****	<0.0001	D-H
NPC1 vs. PGK	20.25	11.42 to 29.08	Yes	****	<0.0001	D-I
NPC1 vs. SYN-D	4.284	-4.543 to 13.11	No	ns	0.8078	D-J
SYN-S vs. CAG	1.793	-7.034 to 10.62	No	ns	0.999	F-G
SYN-S vs. GAPDH	16.93	7.261 to 26.60	Yes	****	<0.0001	F-H
SYN-S vs. PGK	19.96	10.29 to 29.63	Yes	****	<0.0001	F-I
SYN-S vs. SYN-D	3.999	-5.671 to 13.67	No	ns	0.9098	F-J
CAG vs. GAPDH	15.14	6.311 to 23.96	Yes	****	<0.0001	G-H
CAG vs. PGK	18.17	9.345 to 27.00	Yes	****	<0.0001	G-I
CAG vs. SYN-D	2.206	-6.621 to 11.03	No	ns	0.9958	G-J
GAPDH vs. PGK	3.034	-6.635 to 12.70	No	ns	0.9813	H-I
GAPDH vs. SYN-D	-12.93	-22.60 to -3.262	Yes	**	0.0023	H-J
PGK vs. SYN-D	-15.97	-25.64 to -6.296	Yes	****	<0.0001	I-J
Test details	Mean 1	Mean 2	Mean Diff.	SE of diff.	n1	n2	q	DF
Npc1-/- vs. WT	46.92	68	-21.08	1.883	11	9	15.83	43
Npc1-/- vs. SYN	46.92	63.53	-16.61	2.446	11	4	9.603	43
Npc1-/- vs. NPC1	46.92	64.03	-17.11	2.126	11	6	11.38	43
Npc1-/- vs. SYN-S	46.92	63.74	-16.82	2.446	11	4	9.727	43
Npc1-/- vs. CAG	46.92	61.95	-15.03	2.126	11	6	9.998	43
Npc1-/- vs. GAPDH	46.92	46.81	0.1082	2.446	11	4	0.06259	43
Npc1-/- vs. PGK	46.92	43.78	3.142	2.446	11	4	1.817	43
Npc1-/- vs. SYN-D	46.92	59.75	-12.82	2.446	11	4	7.415	43
WT vs. SYN	68	63.53	4.471	2.517	9	4	2.512	43
WT vs. NPC1	68	64.03	3.971	2.208	9	6	2.543	43
WT vs. SYN-S	68	63.74	4.256	2.517	9	4	2.391	43
WT vs. CAG	68	61.95	6.048	2.208	9	6	3.874	43
WT vs. GAPDH	68	46.81	21.19	2.517	9	4	11.9	43
WT vs. PGK	68	43.78	24.22	2.517	9	4	13.61	43
WT vs. SYN-D	68	59.75	8.254	2.517	9	4	4.637	43
SYN vs. NPC1	63.53	64.03	-0.5003	2.704	4	6	0.2617	43
SYN vs. SYN-S	63.53	63.74	-0.2153	2.962	4	4	0.1028	43
SYN vs. CAG	63.53	61.95	1.577	2.704	4	6	0.8251	43
SYN vs. GAPDH	63.53	46.81	16.71	2.962	4	4	7.981	43
SYN vs. PGK	63.53	43.78	19.75	2.962	4	4	9.429	43
SYN vs. SYN-D	63.53	59.75	3.783	2.962	4	4	1.806	43
NPC1 vs. SYN-S	64.03	63.74	0.285	2.704	6	4	0.1491	43
NPC1 vs. CAG	64.03	61.95	2.078	2.418	6	6	1.215	43
NPC1 vs. GAPDH	64.03	46.81	17.22	2.704	6	4	9.004	43
NPC1 vs. PGK	64.03	43.78	20.25	2.704	6	4	10.59	43
NPC1 vs. SYN-D	64.03	59.75	4.284	2.704	6	4	2.24	43
SYN-S vs. CAG	63.74	61.95	1.793	2.704	4	6	0.9376	43
SYN-S vs. GAPDH	63.74	46.81	16.93	2.962	4	4	8.084	43
SYN-S vs. PGK	63.74	43.78	19.96	2.962	4	4	9.532	43
SYN-S vs. SYN-D	63.74	59.75	3.999	2.962	4	4	1.909	43
CAG vs. GAPDH	61.95	46.81	15.14	2.704	6	4	7.917	43
CAG vs. PGK	61.95	43.78	18.17	2.704	6	4	9.504	43
CAG vs. SYN-D	61.95	59.75	2.206	2.704	6	4	1.154	43
GAPDH vs. PGK	46.81	43.78	3.034	2.962	4	4	1.449	43
GAPDH vs. SYN-D	46.81	59.75	-12.93	2.962	4	4	6.174	43
PGK vs. SYN-D	43.78	59.75	-15.97	2.962	4	4	7.623	43
DURATION
Number of families	1
Number of comparisons per family	36
Alpha	0.05
ONE-WAY ANOVA
Bonferroni's multiple comparisons test	Mean Diff.	95.00% CI of diff.	Below threshold?	Summary	Adjusted P Value
Npc1-/- vs. WT	2.765	1.784 to 3.745	Yes	****	<0.0001	A-B
Npc1-/- vs. SYN	2.495	1.222 to 3.769	Yes	****	<0.0001	A-C
Npc1-/- vs. NPC1	2.063	0.9558 to 3.170	Yes	****	<0.0001	A-D
Npc1-/- vs. SYN-S	2.223	0.9495 to 3.497	Yes	****	<0.0001	A-F
Npc1-/- vs. CAG	2.483	1.376 to 3.590	Yes	****	<0.0001	A-G
Npc1-/- vs. GAPDH	-0.1504	-1.424 to 1.123	No	ns	>0.9999	A-H
Npc1-/- vs. PGK	1.673	0.3993 to 2.947	Yes	**	0.0029	A-I
Npc1-/- vs. SYN-D	2.416	1.142 to 3.690	Yes	****	<0.0001	A-J
WT vs. SYN	-0.2694	-1.580 to 1.041	No	ns	0.9989	B-C
WT vs. NPC1	-0.702	-1.852 to 0.4478	No	ns	0.5562	B-D
WT vs. SYN-S	-0.5417	-1.853 to 0.7692	No	ns	0.9102	B-F
WT vs. CAG	-0.282	-1.432 to 0.8678	No	ns	0.9963	B-G
WT vs. GAPDH	-2.915	-4.226 to -1.604	Yes	****	<0.0001	B-H
WT vs. PGK	-1.092	-2.403 to 0.2190	No	ns	0.1715	B-I
WT vs. SYN-D	-0.349	-1.660 to 0.9620	No	ns	0.9935	B-J
SYN vs. NPC1	-0.4325	-1.841 to 0.9756	No	ns	0.9836	C-D
SYN vs. SYN-S	-0.2722	-1.815 to 1.270	No	ns	0.9996	C-F
SYN vs. CAG	-0.01253	-1.421 to 1.396	No	ns	>0.9999	C-G
SYN vs. GAPDH	-2.646	-4.188 to -1.103	Yes	****	<0.0001	C-H
SYN vs. PGK	-0.8224	-2.365 to 0.7201	No	ns	0.7188	C-I
SYN vs. SYN-D	-0.07952	-1.622 to 1.463	No	ns	>0.9999	C-J
NPC1 vs. SYN-S	0.1603	-1.248 to 1.568	No	ns	>0.9999	D-F
NPC1 vs. CAG	0.42	-0.8395 to 1.679	No	ns	0.9729	D-G
NPC1 vs. GAPDH	-2.213	-3.621 to -0.8052	Yes	***	0.0002	D-H
NPC1 vs. PGK	-0.3899	-1.798 to 1.018	No	ns	0.9916	D-I
NPC1 vs. SYN-D	0.353	-1.055 to 1.761	No	ns	0.9957	D-J
SYN-S vs. CAG	0.2597	-1.148 to 1.668	No	ns	0.9995	F-G
SYN-S vs. GAPDH	-2.374	-3.916 to -0.8310	Yes	***	0.0003	F-H
SYN-S vs. PGK	-0.5502	-2.093 to 0.9924	No	ns	0.9597	F-I
SYN-S vs. SYN-D	0.1927	-1.350 to 1.735	No	ns	>0.9999	F-J
CAG vs. GAPDH	-2.633	-4.041 to -1.225	Yes	****	<0.0001	G-H
CAG vs. PGK	-0.8099	-2.218 to 0.5982	No	ns	0.632	G-I
CAG vs. SYN-D	-0.06699	-1.475 to 1.341	No	ns	>0.9999	G-J
GAPDH vs. PGK	1.823	0.2808 to 3.366	Yes	*	0.0103	H-I
GAPDH vs. SYN-D	2.566	1.024 to 4.109	Yes	****	<0.0001	H-J
PGK vs. SYN-D	0.7429	-0.7996 to 2.285	No	ns	0.814	I-J
Test details	Mean 1	Mean 2	Mean Diff.	SE of diff.	n1	n2	q	DF
Npc1-/- vs. WT	5.518	2.753	2.765	0.3004	11	9	13.02	43
Npc1-/- vs. SYN	5.518	3.022	2.495	0.3902	11	4	9.045	43
Npc1-/- vs. NPC1	5.518	3.455	2.063	0.3391	11	6	8.602	43
Npc1-/- vs. SYN-S	5.518	3.294	2.223	0.3902	11	4	8.058	43
Npc1-/- vs. CAG	5.518	3.035	2.483	0.3391	11	6	10.35	43
Npc1-/- vs. GAPDH	5.518	5.668	-0.1504	0.3902	11	4	0.5451	43
Npc1-/- vs. PGK	5.518	3.845	1.673	0.3902	11	4	6.064	43
Npc1-/- vs. SYN-D	5.518	3.102	2.416	0.3902	11	4	8.757	43
WT vs. SYN	2.753	3.022	-0.2694	0.4016	9	4	0.9489	43
WT vs. NPC1	2.753	3.455	-0.702	0.3522	9	6	2.819	43
WT vs. SYN-S	2.753	3.294	-0.5417	0.4016	9	4	1.908	43
WT vs. CAG	2.753	3.035	-0.282	0.3522	9	6	1.132	43
WT vs. GAPDH	2.753	5.668	-2.915	0.4016	9	4	10.27	43
WT vs. PGK	2.753	3.845	-1.092	0.4016	9	4	3.845	43
WT vs. SYN-D	2.753	3.102	-0.349	0.4016	9	4	1.229	43
SYN vs. NPC1	3.022	3.455	-0.4325	0.4313	4	6	1.418	43
SYN vs. SYN-S	3.022	3.294	-0.2722	0.4725	4	4	0.8148	43
SYN vs. CAG	3.022	3.035	-0.01253	0.4313	4	6	0.04107	43
SYN vs. GAPDH	3.022	5.668	-2.646	0.4725	4	4	7.919	43
SYN vs. PGK	3.022	3.845	-0.8224	0.4725	4	4	2.462	43
SYN vs. SYN-D	3.022	3.102	-0.07952	0.4725	4	4	0.238	43
NPC1 vs. SYN-S	3.455	3.294	0.1603	0.4313	6	4	0.5254	43
NPC1 vs. CAG	3.455	3.035	0.42	0.3858	6	6	1.539	43
NPC1 vs. GAPDH	3.455	5.668	-2.213	0.4313	6	4	7.257	43
NPC1 vs. PGK	3.455	3.845	-0.3899	0.4313	6	4	1.278	43
NPC1 vs. SYN-D	3.455	3.102	0.353	0.4313	6	4	1.157	43
SYN-S vs. CAG	3.294	3.035	0.2597	0.4313	4	6	0.8515	43
SYN-S vs. GAPDH	3.294	5.668	-2.374	0.4725	4	4	7.104	43
SYN-S vs. PGK	3.294	3.845	-0.5502	0.4725	4	4	1.647	43
SYN-S vs. SYN-D	3.294	3.102	0.1927	0.4725	4	4	0.5768	43
CAG vs. GAPDH	3.035	5.668	-2.633	0.4313	6	4	8.634	43
CAG vs. PGK	3.035	3.845	-0.8099	0.4313	6	4	2.655	43
CAG vs. SYN-D	3.035	3.102	-0.06699	0.4313	6	4	0.2196	43
GAPDH vs. PGK	5.668	3.845	1.823	0.4725	4	4	5.457	43
GAPDH vs. SYN-D	5.668	3.102	2.566	0.4725	4	4	7.681	43
PGK vs. SYN-D	3.845	3.102	0.7429	0.4725	4	4	2.224	43
REGULARITY INDEX
Number of families	1
Number of comparisons per family	36
Alpha	0.05
ONE-WAY ANOVA
Bonferroni's multiple comparisons test	Mean Diff.	95.00% CI of diff.	Below threshold?	Summary	Adjusted P Value
Npc1-/- vs. WT	-29.38	-36.16 to -22.59	Yes	****	<0.0001	A-B
Npc1-/- vs. SYN	-36.35	-45.16 to -27.53	Yes	****	<0.0001	A-C
Npc1-/- vs. NPC1	-26.93	-34.59 to -19.27	Yes	****	<0.0001	A-D
Npc1-/- vs. SYN-S	-24.75	-33.57 to -15.94	Yes	****	<0.0001	A-F
Npc1-/- vs. CAG	-31.46	-39.12 to -23.80	Yes	****	<0.0001	A-G
Npc1-/- vs. GAPDH	-18.88	-27.70 to -10.07	Yes	****	<0.0001	A-H
Npc1-/- vs. PGK	-33.28	-42.10 to -24.47	Yes	****	<0.0001	A-I
Npc1-/- vs. SYN-D	-37.02	-45.83 to -28.20	Yes	****	<0.0001	A-J
WT vs. SYN	-6.972	-16.04 to 2.100	No	ns	0.2563	B-C
WT vs. NPC1	2.449	-5.507 to 10.41	No	ns	0.9834	B-D
WT vs. SYN-S	4.622	-4.449 to 13.69	No	ns	0.7644	B-F
WT vs. CAG	-2.084	-10.04 to 5.873	No	ns	0.9942	B-G
WT vs. GAPDH	10.5	1.424 to 19.57	Yes	*	0.0129	B-H
WT vs. PGK	-3.906	-12.98 to 5.166	No	ns	0.8895	B-I
WT vs. SYN-D	-7.64	-16.71 to 1.431	No	ns	0.1612	B-J
SYN vs. NPC1	9.421	-0.3232 to 19.17	No	ns	0.0651	C-D
SYN vs. SYN-S	11.59	0.9200 to 22.27	Yes	*	0.0243	C-F
SYN vs. CAG	4.888	-4.856 to 14.63	No	ns	0.7789	C-G
SYN vs. GAPDH	17.47	6.793 to 28.14	Yes	***	0.0001	C-H
SYN vs. PGK	3.066	-7.608 to 13.74	No	ns	0.9893	C-I
SYN vs. SYN-D	-0.6683	-11.34 to 10.01	No	ns	>0.9999	C-J
NPC1 vs. SYN-S	2.173	-7.571 to 11.92	No	ns	0.9981	D-F
NPC1 vs. CAG	-4.533	-13.25 to 4.183	No	ns	0.7445	D-G
NPC1 vs. GAPDH	8.046	-1.698 to 17.79	No	ns	0.1798	D-H
NPC1 vs. PGK	-6.355	-16.10 to 3.389	No	ns	0.4681	D-I
NPC1 vs. SYN-D	-10.09	-19.83 to -0.3450	Yes	*	0.0374	D-J
SYN-S vs. CAG	-6.706	-16.45 to 3.038	No	ns	0.3957	F-G
SYN-S vs. GAPDH	5.873	-4.802 to 16.55	No	ns	0.6843	F-H
SYN-S vs. PGK	-8.528	-19.20 to 2.146	No	ns	0.2132	F-I
SYN-S vs. SYN-D	-12.26	-22.94 to -1.588	Yes	*	0.0139	F-J
CAG vs. GAPDH	12.58	2.834 to 22.32	Yes	**	0.0037	G-H
CAG vs. PGK	-1.822	-11.57 to 7.922	No	ns	0.9995	G-I
CAG vs. SYN-D	-5.557	-15.30 to 4.188	No	ns	0.6424	G-J
GAPDH vs. PGK	-14.4	-25.08 to -3.727	Yes	**	0.0021	H-I
GAPDH vs. SYN-D	-18.14	-28.81 to -7.461	Yes	****	<0.0001	H-J
PGK vs. SYN-D	-3.734	-14.41 to 6.940	No	ns	0.964	I-J
Test details	Mean 1	Mean 2	Mean Diff.	SE of diff.	n1	n2	q	DF
Npc1-/- vs. WT	59.28	88.66	-29.38	2.078	11	9	19.99	43
Npc1-/- vs. SYN	59.28	95.63	-36.35	2.7	11	4	19.04	43
Npc1-/- vs. NPC1	59.28	86.21	-26.93	2.347	11	6	16.23	43
Npc1-/- vs. SYN-S	59.28	84.03	-24.75	2.7	11	4	12.97	43
Npc1-/- vs. CAG	59.28	90.74	-31.46	2.347	11	6	18.96	43
Npc1-/- vs. GAPDH	59.28	78.16	-18.88	2.7	11	4	9.89	43
Npc1-/- vs. PGK	59.28	92.56	-33.28	2.7	11	4	17.43	43
Npc1-/- vs. SYN-D	59.28	96.3	-37.02	2.7	11	4	19.39	43
WT vs. SYN	88.66	95.63	-6.972	2.779	9	4	3.548	43
WT vs. NPC1	88.66	86.21	2.449	2.437	9	6	1.421	43
WT vs. SYN-S	88.66	84.03	4.622	2.779	9	4	2.353	43
WT vs. CAG	88.66	90.74	-2.084	2.437	9	6	1.209	43
WT vs. GAPDH	88.66	78.16	10.5	2.779	9	4	5.341	43
WT vs. PGK	88.66	92.56	-3.906	2.779	9	4	1.988	43
WT vs. SYN-D	88.66	96.3	-7.64	2.779	9	4	3.888	43
SYN vs. NPC1	95.63	86.21	9.421	2.985	4	6	4.464	43
SYN vs. SYN-S	95.63	84.03	11.59	3.27	4	4	5.015	43
SYN vs. CAG	95.63	90.74	4.888	2.985	4	6	2.316	43
SYN vs. GAPDH	95.63	78.16	17.47	3.27	4	4	7.555	43
SYN vs. PGK	95.63	92.56	3.066	3.27	4	4	1.326	43
SYN vs. SYN-D	95.63	96.3	-0.6683	3.27	4	4	0.289	43
NPC1 vs. SYN-S	86.21	84.03	2.173	2.985	6	4	1.03	43
NPC1 vs. CAG	86.21	90.74	-4.533	2.67	6	6	2.401	43
NPC1 vs. GAPDH	86.21	78.16	8.046	2.985	6	4	3.812	43
NPC1 vs. PGK	86.21	92.56	-6.355	2.985	6	4	3.011	43
NPC1 vs. SYN-D	86.21	96.3	-10.09	2.985	6	4	4.78	43
SYN-S vs. CAG	84.03	90.74	-6.706	2.985	4	6	3.177	43
SYN-S vs. GAPDH	84.03	78.16	5.873	3.27	4	4	2.54	43
SYN-S vs. PGK	84.03	92.56	-8.528	3.27	4	4	3.689	43
SYN-S vs. SYN-D	84.03	96.3	-12.26	3.27	4	4	5.304	43
CAG vs. GAPDH	90.74	78.16	12.58	2.985	6	4	5.96	43
CAG vs. PGK	90.74	92.56	-1.822	2.985	6	4	0.8634	43
CAG vs. SYN-D	90.74	96.3	-5.557	2.985	6	4	2.633	43
GAPDH vs. PGK	78.16	92.56	-14.4	3.27	4	4	6.229	43
GAPDH vs. SYN-D	78.16	96.3	-18.14	3.27	4	4	7.844	43
PGK vs. SYN-D	92.56	96.3	-3.734	3.27	4	4	1.615	43

## Sheet: FIGURE 6A
FIGURE 6A
NPC1 S1BF
Number of families	1
Number of comparisons per family	6
Alpha	0.05
ONE-WAY ANOVA
Bonferroni's multiple comparisons test	Mean Diff.	95.00% CI of diff.	Below threshold?	Summary	Adjusted P Value
WT vs. NPC.NPC1	-8.807	-12.09 to -5.526	Yes	***	<.001	A-B
WT vs. SYN.NPC1	-4.916	-8.197 to -1.635	Yes	**	0.005	A-C
WT vs. Untreated	-0.003055	-3.284 to 3.278	No	ns	>.999	A-D
NPC.NPC1 vs. SYN.NPC1	3.891	0.6100 to 7.172	Yes	*	0.02	B-C
NPC.NPC1 vs. Untreated	8.804	5.523 to 12.09	Yes	***	<.001	B-D
SYN.NPC1 vs. Untreated	4.913	1.632 to 8.194	Yes	**	0.005	C-D
Test details	Mean 1	Mean 2	Mean Diff.	SE of diff.	n1	n2	t	DF
WT vs. NPC.NPC1	0.01392	8.821	-8.807	0.9432	3	3	9.338	8
WT vs. SYN.NPC1	0.01392	4.93	-4.916	0.9432	3	3	5.212	8
WT vs. Untreated	0.01392	0.01698	-0.003055	0.9432	3	3	0.003239	8
NPC.NPC1 vs. SYN.NPC1	8.821	4.93	3.891	0.9432	3	3	4.126	8
NPC.NPC1 vs. Untreated	8.821	0.01698	8.804	0.9432	3	3	9.334	8
SYN.NPC1 vs. Untreated	4.93	0.01698	4.913	0.9432	3	3	5.209	8
CD68 S1BF
Number of families	1
Number of comparisons per family	6
Alpha	0.05
Bonferroni's multiple comparisons test	Mean Diff.	95.00% CI of diff.	Below threshold?	Summary	Adjusted P Value
WT vs. NPC.NPC1	-1.881	-3.946 to 0.1843	No	ns	0.079	A-B
WT vs. SYN.NPC1	-3.369	-5.434 to -1.304	Yes	**	0.003	A-C
WT vs. Untreated	-6.162	-8.228 to -4.097	Yes	***	<.001	A-D
NPC.NPC1 vs. SYN.NPC1	-1.488	-3.553 to 0.5770	No	ns	0.219	B-C
NPC.NPC1 vs. Untreated	-4.281	-6.347 to -2.216	Yes	***	<.001	B-D
SYN.NPC1 vs. Untreated	-2.793	-4.858 to -0.7279	Yes	**	0.009	C-D
Test details	Mean 1	Mean 2	Mean Diff.	SE of diff.	n1	n2	t	DF
WT vs. NPC.NPC1	0.006026	1.887	-1.881	0.5936	3	3	3.168	8
WT vs. SYN.NPC1	0.006026	3.375	-3.369	0.5936	3	3	5.675	8
WT vs. Untreated	0.006026	6.168	-6.162	0.5936	3	3	10.38	8
NPC.NPC1 vs. SYN.NPC1	1.887	3.375	-1.488	0.5936	3	3	2.507	8
NPC.NPC1 vs. Untreated	1.887	6.168	-4.281	0.5936	3	3	7.212	8
SYN.NPC1 vs. Untreated	3.375	6.168	-2.793	0.5936	3	3	4.705	8
GFAP S1BF
Number of families	1
Number of comparisons per family	6
Alpha	0.05
Bonferroni's multiple comparisons test	Mean Diff.	95.00% CI of diff.	Below threshold?	Summary	Adjusted P Value
WT vs. NPC.NPC1	-4.964	-9.703 to -0.2247	Yes	*	0.039	A-B
WT vs. SYN.NPC1	-6.233	-10.97 to -1.494	Yes	*	0.011	A-C
WT vs. Untreated	-15.07	-19.81 to -10.33	Yes	***	<.001	A-D
NPC.NPC1 vs. SYN.NPC1	-1.269	-6.008 to 3.470	No	ns	>.999	B-C
NPC.NPC1 vs. Untreated	-10.11	-14.84 to -5.366	Yes	***	<.001	B-D
SYN.NPC1 vs. Untreated	-8.837	-13.58 to -4.097	Yes	**	0.001	C-D
Test details	Mean 1	Mean 2	Mean Diff.	SE of diff.	n1	n2	t	DF
WT vs. NPC.NPC1	0.04421	5.008	-4.964	1.362	3	3	3.644	8
WT vs. SYN.NPC1	0.04421	6.277	-6.233	1.362	3	3	4.575	8
WT vs. Untreated	0.04421	15.11	-15.07	1.362	3	3	11.06	8
NPC.NPC1 vs. SYN.NPC1	5.008	6.277	-1.269	1.362	3	3	0.9315	8
NPC.NPC1 vs. Untreated	5.008	15.11	-10.11	1.362	3	3	7.418	8
SYN.NPC1 vs. Untreated	6.277	15.11	-8.837	1.362	3	3	6.487	8
LAMP1 S1BF
Number of families	1
Number of comparisons per family	6
Alpha	0.05
Bonferroni's multiple comparisons test	Mean Diff.	95.00% CI of diff.	Below threshold?	Summary	Adjusted P Value
WT vs. NPC.NPC1	-1.623	-7.110 to 3.865	No	ns	>.999	A-B
WT vs. SYN.NPC1	-4.544	-10.03 to 0.9433	No	ns	0.123	A-C
WT vs. Untreated	-8.749	-14.24 to -3.261	Yes	**	0.003	A-D
NPC.NPC1 vs. SYN.NPC1	-2.922	-8.409 to 2.566	No	ns	0.607	B-C
NPC.NPC1 vs. Untreated	-7.126	-12.61 to -1.639	Yes	*	0.012	B-D
SYN.NPC1 vs. Untreated	-4.204	-9.692 to 1.283	No	ns	0.171	C-D
Test details	Mean 1	Mean 2	Mean Diff.	SE of diff.	n1	n2	t	DF
WT vs. NPC.NPC1	0.002576	1.625	-1.623	1.577	3	3	1.029	8
WT vs. SYN.NPC1	0.002576	4.547	-4.544	1.577	3	3	2.881	8
WT vs. Untreated	0.002576	8.751	-8.749	1.577	3	3	5.546	8
NPC.NPC1 vs. SYN.NPC1	1.625	4.547	-2.922	1.577	3	3	1.852	8
NPC.NPC1 vs. Untreated	1.625	8.751	-7.126	1.577	3	3	4.518	8
SYN.NPC1 vs. Untreated	4.547	8.751	-4.204	1.577	3	3	2.666	8

## Sheet: FIGURE 6B-D
FIGURE 6B
CALBINDIN CEREBELLUM
Number of families	1
Number of comparisons per family	6
Alpha	0.05
Bonferroni's multiple comparisons test	Mean Diff.	95.00% CI of diff.	Below threshold?	Summary	Adjusted P Value
WT vs. NPC.NPC1	5.924	0.5838 to 11.27	Yes	*	0.029	A-B
WT vs. SYN.NPC1	7.458	2.117 to 12.80	Yes	**	0.008	A-C
WT vs. Untreated	16.29	10.95 to 21.63	Yes	***	<.001	A-D
NPC.NPC1 vs. SYN.NPC1	1.534	-3.807 to 6.874	No	ns	>.999	B-C
NPC.NPC1 vs. Untreated	10.37	5.028 to 15.71	Yes	***	<.001	B-D
SYN.NPC1 vs. Untreated	8.835	3.495 to 14.18	Yes	**	0.003	C-D
Test details	Mean 1	Mean 2	Mean Diff.	SE of diff.	n1	n2	t	DF
WT vs. NPC.NPC1	24.75	18.83	5.924	1.535	3	3	3.859	8
WT vs. SYN.NPC1	24.75	17.29	7.458	1.535	3	3	4.858	8
WT vs. Untreated	24.75	8.457	16.29	1.535	3	3	10.61	8
NPC.NPC1 vs. SYN.NPC1	18.83	17.29	1.534	1.535	3	3	0.9989	8
NPC.NPC1 vs. Untreated	18.83	8.457	10.37	1.535	3	3	6.754	8
SYN.NPC1 vs. Untreated	17.29	8.457	8.835	1.535	3	3	5.755	8
FIGURE 6C
NeuN S1BF
Number of families	1
Number of comparisons per family	6
Alpha	0.05
Bonferroni's multiple comparisons test	Mean Diff.	95.00% CI of diff.	Below threshold?	Summary	Adjusted P Value
WT vs. NPC.NPC1	17679	8450 to 26908	Yes	***	<.001	A-B
WT vs. SYN.NPC1	24470	15241 to 33699	Yes	***	<.001	A-C
WT vs. Untreated	42173	32944 to 51402	Yes	***	<.001	A-D
NPC.NPC1 vs. SYN.NPC1	6791	-2438 to 16020	No	ns	0.202	B-C
NPC.NPC1 vs. Untreated	24494	15265 to 33723	Yes	***	<.001	B-D
SYN.NPC1 vs. Untreated	17703	8474 to 26932	Yes	***	<.001	C-D
Test details	Mean 1	Mean 2	Mean Diff.	SE of diff.	n1	n2	t	DF
WT vs. NPC.NPC1	138736	121057	17679	2653	3	3	6.664	8
WT vs. SYN.NPC1	138736	114266	24470	2653	3	3	9.224	8
WT vs. Untreated	138736	96563	42173	2653	3	3	15.9	8
NPC.NPC1 vs. SYN.NPC1	121057	114266	6791	2653	3	3	2.56	8
NPC.NPC1 vs. Untreated	121057	96563	24494	2653	3	3	9.233	8
SYN.NPC1 vs. Untreated	114266	96563	17703	2653	3	3	6.673	8
NeuN VPM/VPL
Number of families	1
Number of comparisons per family	6
Alpha	0.05
Bonferroni's multiple comparisons test	Mean Diff.	95.00% CI of diff.	Below threshold?	Summary	Adjusted P Value
WT vs. NPC.NPC1	5339	-3427 to 14105	No	ns	0.402	A-B
WT vs. SYN.NPC1	10518	1752 to 19284	Yes	*	0.019	A-C
WT vs. Untreated	15649	6883 to 24415	Yes	**	0.002	A-D
NPC.NPC1 vs. SYN.NPC1	5179	-3587 to 13945	No	ns	0.443	B-C
NPC.NPC1 vs. Untreated	10310	1544 to 19076	Yes	*	0.021	B-D
SYN.NPC1 vs. Untreated	5131	-3635 to 13897	No	ns	0.457	C-D
Test details	Mean 1	Mean 2	Mean Diff.	SE of diff.	n1	n2	t	DF
WT vs. NPC.NPC1	46547	41208	5339	2520	3	3	2.119	8
WT vs. SYN.NPC1	46547	36029	10518	2520	3	3	4.174	8
WT vs. Untreated	46547	30898	15649	2520	3	3	6.21	8
NPC.NPC1 vs. SYN.NPC1	41208	36029	5179	2520	3	3	2.055	8
NPC.NPC1 vs. Untreated	41208	30898	10310	2520	3	3	4.091	8
SYN.NPC1 vs. Untreated	36029	30898	5131	2520	3	3	2.036	8
FIGURE 6D
NeuN VPM/VPL
Number of families	1
Number of comparisons per family	6
Alpha	0.05
Bonferroni's multiple comparisons test	Mean Diff.	95.00% CI of diff.	Below threshold?	Summary	Adjusted P Value
WT vs. NPC.NPC1	12.31	-88.90 to 113.5	No	ns	>.999	A-B
WT vs. SYN.NPC1	22.77	-78.44 to 124.0	No	ns	>.999	A-C
WT vs. Untreated	182.1	80.91 to 283.3	Yes	**	0.001	A-D
NPC.NPC1 vs. SYN.NPC1	10.46	-90.75 to 111.7	No	ns	>.999	B-C
NPC.NPC1 vs. Untreated	169.8	68.59 to 271.0	Yes	**	0.002	B-D
SYN.NPC1 vs. Untreated	159.3	58.14 to 260.6	Yes	**	0.004	C-D
Test details	Mean 1	Mean 2	Mean Diff.	SE of diff.	n1	n2	t	DF
WT vs. NPC.NPC1	1330	1318	12.31	29.09	3	3	0.4232	8
WT vs. SYN.NPC1	1330	1307	22.77	29.09	3	3	0.7826	8
WT vs. Untreated	1330	1148	182.1	29.09	3	3	6.26	8
NPC.NPC1 vs. SYN.NPC1	1318	1307	10.46	29.09	3	3	0.3594	8
NPC.NPC1 vs. Untreated	1318	1148	169.8	29.09	3	3	5.837	8
SYN.NPC1 vs. Untreated	1307	1148	159.3	29.09	3	3	5.477	8

## Sheet: FIGURE 7
FIGURE 7B
Within each row, compare columns (simple effects within rows)
Number of families	2
Number of comparisons per family	3
Alpha	0.05
Bonferroni's multiple comparisons test	Predicted (LS) mean diff.	95.00% CI of diff.	Below threshold?	Summary	Adjusted P Value
Brain
Control vs. Npc1+/+	-146344893	-318043578 to 25353793	No	ns	0.0962
Control vs. Npc1-/-	-394499893	-548071866 to -240927919	Yes	****	<0.0001
Npc1+/+ vs. Npc1-/-	-248155000	-419853686 to -76456314	Yes	**	0.0069
Liver
Control vs. Npc1+/+	-1092093	-172790778 to 170606593	No	ns	0.9998
Control vs. Npc1-/-	-1695226	-155267199 to 151876747	No	ns	0.9995
Npc1+/+ vs. Npc1-/-	-603133	-172301819 to 171095552	No	ns	>0.9999
Test details	Predicted (LS) mean 1	Predicted (LS) mean 2	Predicted (LS) mean diff.	SE of diff.	N1	N2	q	DF
Brain
Control vs. Npc1+/+	107.3	146345000	-146344893	62634148	3	2	3.304	10
Control vs. Npc1-/-	107.3	394500000	-394499893	56021685	3	3	9.959	10
Npc1+/+ vs. Npc1-/-	146345000	394500000	-248155000	62634148	2	3	5.603	10
Liver
Control vs. Npc1+/+	107.3	1092200	-1092093	62634148	3	2	0.02466	10
Control vs. Npc1-/-	107.3	1695333	-1695226	56021685	3	3	0.04279	10
Npc1+/+ vs. Npc1-/-	1092200	1695333	-603133	62634148	2	3	0.01362	10

## Sheet: SUPPLEMENTARY FIGURE 3
SUPPLEMENTARY FIGURE 3B
NPC1 VPM/VPL
Number of families	1
Number of comparisons per family	6
Alpha	0.05
Bonferroni's multiple comparisons test	Mean Diff.	95.00% CI of diff.	Below threshold?	Summary	Adjusted P Value
WT vs. NPC.NPC1	-2.038	-2.871 to -1.204	Yes	***	<.001	A-B
WT vs. SYN.NPC1	-0.9409	-1.775 to -0.1071	Yes	*	0.026	A-C
WT vs. Untreated	0.04739	-0.7864 to 0.8812	No	ns	>.999	A-D
NPC.NPC1 vs. SYN.NPC1	1.097	0.2630 to 1.931	Yes	*	0.011	B-C
NPC.NPC1 vs. Untreated	2.085	1.251 to 2.919	Yes	***	<.001	B-D
SYN.NPC1 vs. Untreated	0.9883	0.1545 to 1.822	Yes	*	0.02	C-D
Test details	Mean 1	Mean 2	Mean Diff.	SE of diff.	n1	n2	t	DF
WT vs. NPC.NPC1	0.06539	2.103	-2.038	0.2397	3	3	8.502	8
WT vs. SYN.NPC1	0.06539	1.006	-0.9409	0.2397	3	3	3.926	8
WT vs. Untreated	0.06539	0.018	0.04739	0.2397	3	3	0.1977	8
NPC.NPC1 vs. SYN.NPC1	2.103	1.006	1.097	0.2397	3	3	4.576	8
NPC.NPC1 vs. Untreated	2.103	0.018	2.085	0.2397	3	3	8.7	8
SYN.NPC1 vs. Untreated	1.006	0.018	0.9883	0.2397	3	3	4.124	8
CD68 VPM/VPL
Number of families	1
Number of comparisons per family	6
Alpha	0.05
Bonferroni's multiple comparisons test	Mean Diff.	95.00% CI of diff.	Below threshold?	Summary	Adjusted P Value
WT vs. NPC.NPC1	-1.342	-4.320 to 1.636	No	ns	0.933	A-B
WT vs. SYN.NPC1	-3.401	-6.379 to -0.4228	Yes	*	0.025	A-C
WT vs. Untreated	-10.49	-13.47 to -7.512	Yes	***	<.001	A-D
NPC.NPC1 vs. SYN.NPC1	-2.059	-5.037 to 0.9195	No	ns	0.257	B-C
NPC.NPC1 vs. Untreated	-9.148	-12.13 to -6.170	Yes	***	<.001	B-D
SYN.NPC1 vs. Untreated	-7.09	-10.07 to -4.111	Yes	***	<.001	C-D
Test details	Mean 1	Mean 2	Mean Diff.	SE of diff.	n1	n2	t	DF
WT vs. NPC.NPC1	0.003761	1.346	-1.342	0.856	3	3	1.568	8
WT vs. SYN.NPC1	0.003761	3.405	-3.401	0.856	3	3	3.973	8
WT vs. Untreated	0.003761	10.49	-10.49	0.856	3	3	12.25	8
NPC.NPC1 vs. SYN.NPC1	1.346	3.405	-2.059	0.856	3	3	2.405	8
NPC.NPC1 vs. Untreated	1.346	10.49	-9.148	0.856	3	3	10.69	8
SYN.NPC1 vs. Untreated	3.405	10.49	-7.09	0.856	3	3	8.282	8
GFAP VPM/VPL
Number of families	1
Number of comparisons per family	6
Alpha	0.05
Bonferroni's multiple comparisons test	Mean Diff.	95.00% CI of diff.	Below threshold?	Summary	Adjusted P Value
WT vs. NPC.NPC1	-4.981	-8.878 to -1.083	Yes	*	0.013	A-B
WT vs. SYN.NPC1	-7.725	-11.62 to -3.827	Yes	***	<.001	A-C
WT vs. Untreated	-19.34	-23.24 to -15.44	Yes	***	<.001	A-D
NPC.NPC1 vs. SYN.NPC1	-2.744	-6.641 to 1.154	No	ns	0.24	B-C
NPC.NPC1 vs. Untreated	-14.36	-18.26 to -10.46	Yes	***	<.001	B-D
SYN.NPC1 vs. Untreated	-11.62	-15.51 to -7.720	Yes	***	<.001	C-D
Test details	Mean 1	Mean 2	Mean Diff.	SE of diff.	n1	n2	t	DF
WT vs. NPC.NPC1	0.09081	5.072	-4.981	1.12	3	3	4.446	8
WT vs. SYN.NPC1	0.09081	7.815	-7.725	1.12	3	3	6.895	8
WT vs. Untreated	0.09081	19.43	-19.34	1.12	3	3	17.26	8
NPC.NPC1 vs. SYN.NPC1	5.072	7.815	-2.744	1.12	3	3	2.449	8
NPC.NPC1 vs. Untreated	5.072	19.43	-14.36	1.12	3	3	12.82	8
SYN.NPC1 vs. Untreated	7.815	19.43	-11.62	1.12	3	3	10.37	8
LAMP1 VPM/VPL
Number of families	1
Number of comparisons per family	6
Alpha	0.05
Bonferroni's multiple comparisons test	Mean Diff.	95.00% CI of diff.	Below threshold?	Summary	Adjusted P Value
WT vs. NPC.NPC1	-1.36	-4.657 to 1.937	No	ns	>.999	A-B
WT vs. SYN.NPC1	-3.088	-6.385 to 0.2094	No	ns	0.069	A-C
WT vs. Untreated	-6.983	-10.28 to -3.686	Yes	***	<.001	A-D
NPC.NPC1 vs. SYN.NPC1	-1.727	-5.024 to 1.570	No	ns	0.635	B-C
NPC.NPC1 vs. Untreated	-5.622	-8.919 to -2.325	Yes	**	0.002	B-D
SYN.NPC1 vs. Untreated	-3.895	-7.192 to -0.5979	Yes	*	0.02	C-D
Test details	Mean 1	Mean 2	Mean Diff.	SE of diff.	n1	n2	t	DF
WT vs. NPC.NPC1	0.008249	1.369	-1.36	0.9477	3	3	1.435	8
WT vs. SYN.NPC1	0.008249	3.096	-3.088	0.9477	3	3	3.258	8
WT vs. Untreated	0.008249	6.991	-6.983	0.9477	3	3	7.368	8
NPC.NPC1 vs. SYN.NPC1	1.369	3.096	-1.727	0.9477	3	3	1.823	8
NPC.NPC1 vs. Untreated	1.369	6.991	-5.622	0.9477	3	3	5.932	8
SYN.NPC1 vs. Untreated	3.096	6.991	-3.895	0.9477	3	3	4.11	8
SUPPLEMENTARY FIGURE 3B
NPC1 CEREBELLUM
Number of families	1
Number of comparisons per family	6
Alpha	0.05
Bonferroni's multiple comparisons test	Mean Diff.	95.00% CI of diff.	Below threshold?	Summary	Adjusted P Value
WT vs. NPC.NPC1	-10.49	-13.15 to -7.823	Yes	***	<.001	A-B
WT vs. SYN.NPC1	-6.563	-9.228 to -3.897	Yes	***	<.001	A-C
WT vs. Untreated	-0.0068	-2.672 to 2.659	No	ns	>.999	A-D
NPC.NPC1 vs. SYN.NPC1	3.926	1.260 to 6.591	Yes	**	0.005	B-C
NPC.NPC1 vs. Untreated	10.48	7.816 to 13.15	Yes	***	<.001	B-D
SYN.NPC1 vs. Untreated	6.556	3.890 to 9.221	Yes	***	<.001	C-D
Test details	Mean 1	Mean 2	Mean Diff.	SE of diff.	n1	n2	t	DF
WT vs. NPC.NPC1	0.02145	10.51	-10.49	0.7662	3	3	13.69	8
WT vs. SYN.NPC1	0.02145	6.584	-6.563	0.7662	3	3	8.565	8
WT vs. Untreated	0.02145	0.02825	-0.0068	0.7662	3	3	0.008875	8
NPC.NPC1 vs. SYN.NPC1	10.51	6.584	3.926	0.7662	3	3	5.124	8
NPC.NPC1 vs. Untreated	10.51	0.02825	10.48	0.7662	3	3	13.68	8
SYN.NPC1 vs. Untreated	6.584	0.02825	6.556	0.7662	3	3	8.556	8
CD68 CEREBELLUM
Number of families	1
Number of comparisons per family	6
Alpha	0.05
Bonferroni's multiple comparisons test	Mean Diff.	95.00% CI of diff.	Below threshold?	Summary	Adjusted P Value
WT vs. NPC.NPC1	-1.52	-5.687 to 2.646	No	ns	>.999	A-B
WT vs. SYN.NPC1	-3.586	-7.752 to 0.5801	No	ns	0.103	A-C
WT vs. Untreated	-15.86	-20.03 to -11.70	Yes	***	<.001	A-D
NPC.NPC1 vs. SYN.NPC1	-2.066	-6.232 to 2.100	No	ns	0.737	B-C
NPC.NPC1 vs. Untreated	-14.34	-18.51 to -10.18	Yes	***	<.001	B-D
SYN.NPC1 vs. Untreated	-12.28	-16.44 to -8.111	Yes	***	<.001	C-D
Test details	Mean 1	Mean 2	Mean Diff.	SE of diff.	n1	n2	t	DF
WT vs. NPC.NPC1	0.01236	1.533	-1.52	1.198	3	3	1.269	8
WT vs. SYN.NPC1	0.01236	3.599	-3.586	1.198	3	3	2.994	8
WT vs. Untreated	0.01236	15.88	-15.86	1.198	3	3	13.25	8
NPC.NPC1 vs. SYN.NPC1	1.533	3.599	-2.066	1.198	3	3	1.725	8
NPC.NPC1 vs. Untreated	1.533	15.88	-14.34	1.198	3	3	11.98	8
SYN.NPC1 vs. Untreated	3.599	15.88	-12.28	1.198	3	3	10.25	8
GFAP CEREBELLUM
Number of families	1
Number of comparisons per family	6
Alpha	0.05
Bonferroni's multiple comparisons test	Mean Diff.	95.00% CI of diff.	Below threshold?	Summary	Adjusted P Value
WT vs. NPC.NPC1	-5.75	-9.904 to -1.596	Yes	**	0.008	A-B
WT vs. SYN.NPC1	-8.052	-12.21 to -3.898	Yes	***	<.001	A-C
WT vs. Untreated	-24.66	-28.81 to -20.50	Yes	***	<.001	A-D
NPC.NPC1 vs. SYN.NPC1	-2.303	-6.457 to 1.852	No	ns	0.54	B-C
NPC.NPC1 vs. Untreated	-18.91	-23.06 to -14.75	Yes	***	<.001	B-D
SYN.NPC1 vs. Untreated	-16.6	-20.76 to -12.45	Yes	***	<.001	C-D
Test details	Mean 1	Mean 2	Mean Diff.	SE of diff.	n1	n2	t	DF
WT vs. NPC.NPC1	0.16	5.91	-5.75	1.194	3	3	4.815	8
WT vs. SYN.NPC1	0.16	8.213	-8.052	1.194	3	3	6.743	8
WT vs. Untreated	0.16	24.82	-24.66	1.194	3	3	20.65	8
NPC.NPC1 vs. SYN.NPC1	5.91	8.213	-2.303	1.194	3	3	1.928	8
NPC.NPC1 vs. Untreated	5.91	24.82	-18.91	1.194	3	3	15.83	8
SYN.NPC1 vs. Untreated	8.213	24.82	-16.6	1.194	3	3	13.9	8
LAMP1 CEREBELLUM
Number of families	1
Number of comparisons per family	6
Alpha	0.05
Bonferroni's multiple comparisons test	Mean Diff.	95.00% CI of diff.	Below threshold?	Summary	Adjusted P Value
WT vs. NPC.NPC1	-1.375	-4.487 to 1.737	No	ns	0.977	A-B
WT vs. SYN.NPC1	-1.883	-4.995 to 1.229	No	ns	0.41	A-C
WT vs. Untreated	-8.659	-11.77 to -5.547	Yes	***	<.001	A-D
NPC.NPC1 vs. SYN.NPC1	-0.5077	-3.619 to 2.604	No	ns	>.999	B-C
NPC.NPC1 vs. Untreated	-7.284	-10.40 to -4.172	Yes	***	<.001	B-D
SYN.NPC1 vs. Untreated	-6.776	-9.888 to -3.665	Yes	***	<.001	C-D
Test details	Mean 1	Mean 2	Mean Diff.	SE of diff.	n1	n2	t	DF
WT vs. NPC.NPC1	0.02728	1.402	-1.375	0.8945	3	3	1.537	8
WT vs. SYN.NPC1	0.02728	1.91	-1.883	0.8945	3	3	2.105	8
WT vs. Untreated	0.02728	8.687	-8.659	0.8945	3	3	9.681	8
NPC.NPC1 vs. SYN.NPC1	1.402	1.91	-0.5077	0.8945	3	3	0.5676	8
NPC.NPC1 vs. Untreated	1.402	8.687	-7.284	0.8945	3	3	8.143	8
SYN.NPC1 vs. Untreated	1.91	8.687	-6.776	0.8945	3	3	7.576	8
